# Supplementary material for: Chromatin accessibility and cell cycle progression are controlled by the HDAC-associated Sin3B protein in murine hematopoietic stem cells
Source: Epigenetics Chromatin. 2024 Jan 23;17:2. doi: 10.1186/s13072-024-00526-w (PMC10804615; doi:10.1186/s13072-024-00526-w)
Supplement: Supplementary file 1 — Additional file 1: Table S1. Cell cycle signatures used to classify phase as detailed in Fig. 4. [file 13072_2024_526_MOESM1_ESM.xlsx]

## Sheet: Supp Table 1
Supplemental Table 1
Genes identified in various clusters as detailed in Figure 1
	Cluster
Gene	I	II	III	IV	V	VI	VII
	Dlg2	Tsc22d3	Plac8	Akap13	Hist1h2ap	Rnf220	2610307P16Rik
	Mllt3	Cnot6	BC035044	Prkag2	Hist1h2ae	Actb	Maml3
	Mmrn1	Pik3r1	Rpl41	Samsn1	Top2a	Mif	Arpp21
	Malat1	Mt1	Cd48	Elavl4	Hmgb2	Rab44	Btla
	Il1rapl2	Socs2	Ptma	Gm29946	Cep55	Igfbp4	Ramp1
	Magi2	Dnm3	Mpo	Gm42031	Ckap2l	Ybx3	Parp8
	Rora	Zbtb16	H2afy	Dock2	Kif4	Smarcc1	Gm47071
	Trpc6	Pdgfc	Ighm	Cyyr1	Cdca3	Nme2	Pan3
	Tbxas1	Slamf1	Msi2	Fut8	Ccna2	Set	Gm32554
	Gda	Cish	Tespa1	Lrmda	Pbk	Clec4e	Pou2f2
	Mecom	Itgb3	Gm10076	Arhgap15	Spc25	Eif4a1	Camk1d
	Itsn1	Hif3a	Atp8b4	Atxn1	Sgo1	Ncl	Dock10
	B3galt1	Gata2	Knl1	Mycbp2	Hist1h2ab	Cpa3	Cmah
	Grb10	Asph	Pclaf	Foxn3	Cit	Cdca7	Ikzf1
	Prkg1	Serpina3g	Sell	Gpr65	Aurkb	Prtn3	Cdk19
	Clec2d	Myof	Mki67	Sh3kbp1	Aspm	Cd34	Wfdc18
	Plxdc2	Rgs18	Ccser1	Fkbp5	Ttk	Bcl11a	Ldlrad4
	Airn	S100a6	Zbtb20	Znrf1	Ncapd2	Pitpnc1	Vav3
	Ncam2	Pik3ip1	Kif15	Hip1	Dlgap5	Eif5a	Calcrl
	Gm5833	Gm10419	Iqgap2	Arhgap6	Kif20b	Hoxa9	Cd47
	Plcl1	Slfn2	Gcnt2	Ttc3	Bub1b	Muc13	Cd53
	Chrm3	Smarca2	Stmn1	Hoxb3os	Incenp	Runx3	Sox4
	Gng11	Rasgef1b	H2afz	Cbfa2t3	Ndc80	Mdga1	Vamp5
	Nbea	Mt2	Fchsd2	Tgfbr1	Kif14	Serpinb1a	Gm4258
	Pbx1	Galc	Birc5	Usp54	Ect2	Syce2	Ubash3a
	Pdzk1ip1	Fbxo9	Hist1h1b	Plscr2	Ckap2	Hspd1	Ccl3
	Hacd4	Ifitm7	Satb1	Runx2	Anln	Gm35551	Ino80dos
	Abcg3	Abcb1a	Spc24	Shisa5	Ncapg	Ldha	Map4k4
	Apoe	Sytl5	Cdk17	Dapp1	Sgo2a	Myc	Aff3
	Pdgfd	Ccnd3	Cdca8	Krit1	Depdc1a	Nme1	Grp171
	Trim47	Mettl7a1	Tmsb10	Phf21a	Bub1	Slco3a1	Rbm47
	Tgm2	Diaph1	Nusap1	Scaper	Cenph	Nop56	Mctp2
	Myct1	Gucy1a1	Cenpf	Adgre5	Ccnb1	Kcnq5	Dhrs3
	9530026P05Rik	Pbx3	Tpx2	Gm19590	Hist1h3b	Pgls	Slc43a2
	Adgrg1	Net1	Ccnb2	A630072M18Rik	Racgap1	Gnl3	Clnk
	Samd12	Pdlim1	Ctsg	Fbxl17	Cdca2	Rbbp7	Foxp1
	Runx1t1	N4bp2	Cd52	Arhgap26	Knstrn	Arhgef3	Zfas1
	Ifitm3	Mir99ahg	Adam22	Gm42418	Cenpk	Dntt	Cd37
	Plxnc1	Tmem158	Cks1b	Rnasel	Depdc1b	Ccl4	Mir142hg
	Bex4	Soga1	Neil3	Ldhb	Clspn	St8sia4	Pim1
	Txnip	Lst1	Hmmr	mt-Nd5	Pimreg	Mef2c	Il18rap
	Rhoj	Irak3	Zfp981	Rb1cc1	Esco2	Sin3b	Fgf13
	Clec1a	H2-T23	Kif11	Gimap8	Ncapg2	Ubb	H2-Ob
	Nupr1	Efcab14	Snrpg	Arhgef18	Hist1h2bb	Fcer1g	Gm40645
	Selenom	Aff1	Hist1h3c	Hdac8	Kif22	Pgam1	Ptpre
	Sgms1	Zbtb38	Ncf1	Plgrkt	Mad2l1	Lgals1	Peak1
	Cavin2	Trim14	Wfdc17	Mbd5	Efcab11	Tent5a	Ifi27l2a
	2310001H17Rik	Rint1	Adgrl4	Antxr2	Polq	Ap3s1	Snx29
	Ube2e2	Prkar2b	Cdk1	Kmt2c	Tmpo	Mpped2	Sntb1
	Mpl	H2-Q4	Cks2	Hoxa3	Cdkn3	Ctse	Gm5111
	Aplp2	8430419K02Rik	Mis18bp1	Stau2	Parpbp	Slc16a11	Il18r1
	Lmo2	Mboat2	Ppia	Kmt2a	Cdc20	Cd244a	Arap2
	Ftl1	Epb41l4b	Prc1	Heatr5a	Tacc3	Tcf4	Vldlr
	Plscr4	Syne1	Sox6	Cenpw	Rad51ap1	Cep112	C030034L19Rik
	Art4	Nceh1	6030498E09Rik	Ttc28	Aurka	Gmfg	Vamp8
	Egr1	Ormdl3	Ube2c	AW554918	Fbxo5	Il1r1	Tbc1d5
	Ifitm1	Hmgn3	Kit	Swt1	Ccdc34	Man1a	Pecam1
	Bex1	Stxbp5	Eya1	Dek	Hmgb1	Nr3c1	Tm6sf1
	Mmp16	Coro2a	Tyrobp	AC149090.1	Cep128	Gng12	Pip4k2a
	Cadps2	Ltb	Car2	Asah2	Spag5	Prkce	Lsp1
	Med12l	Zfpm1	Gmnn	Fam172a	Brip1	Rsl24d1	Trps1
	Ccdc112	Adarb1	Tubb5	Snap23	Rrm1	Lat2	Esr1
	Agbl1	Dst	1700003C15Rik	Wls	Rad51	Taldo1	Arid5b
	Nkx2-3	Pde4d	Utrn	Zfhx3	Tk1	Hk3	Tal1
	C530008M17Rik	Diaph3	Nrip1	Fgd4	Ccnf	Wwox	Ankrd44
	Prdm16	Camk2d	Adgrg3	Esyt2	Hist1h3f	Gm47283	Rnf150
	Cpne8	Gimap1	Nkg7	Arhgap12	Brca1	Ostc	Fau
	Setbp1	Slc8a1	Hspa8	Pot1b	Kif18a	Napsa	Camk2b
	Prex2	Rasal2	Gm973	Man2b1	H1fx	Ankrd12	Uba52
	Myo1d	Bicd1	Slc9a9	Diaph2	Arhgap11a	S100a10	Ndufs5
	Hlf	Crim1	Dynll1	2610035D17Rik	E2f8	Oxr1	Cox7a2l
	Tgfbr3	Tmcc1	Anp32b	Zfp141	Rnaseh2c	Cdk4	Npm1
	Pard3b	Agbl4	Ndufa4	Gria3	Hist2h2ac	Snx14	Rcsd1
	Meg3	Nrxn1	Osbpl1a	Ywhae	Hist1h4d	P4hb	Inpp5d
	Uba7		H2afx	Zfp800	Cox6b2	Il12a	Trim16
	Cacnb2		Cenpe	Commd10	Blm	Atp5md	Bcl2
	Cd63		Sema3d	Zmynd8	Hist1h1a	Ube2a	Lax1
	Gabarapl1		Dut	Sec61b	Hist1h4i	Stard10	Adgrl2
	Nr3c2		Zfp608	Ablim1	Ckap5		Sla
	Klf12		Ndufb1-ps	Def8	Dbf4		H2-Q7
	Lhcgr		Nasp	Ocrl	Hist1h2br		Bst2
	Luzp2		Nucks1	Mpp7	Rad18		Rftn1
	Pde1c		Lmnb1	Cct3	Hist1h4h		St6galnac3
	Sox5		Maml2	Zfand3	Anp32e		Xpc
	Sult1a1		Lockd	Ikzf2	Rangap1		Slc12a6
	Ryk		Itga6	4930519L02Rik	Ccdc18		Wdfy2
	Pkhd1l1		Akap7	Stxbp4	Tyms		Nop10
	Epb41		Ccdc171	Map2k6	Ybx1		Pde7a
	Gm28905		Fos	Rmdn1	Hist1h1e		Ube2h
	Plcb1		Mast4	Sec61g	Rangap1		Pla2g4a
	Cdkn1c		Emcn	Faf1	Nap1l1		Coro7
	Clca3a1		Tgfb1	Cobll1	Hmgb3		Calm1
	St3gal1		Cox5a	Gm15261	Cbx5		Ccl9
	Rbp1		Tuba1b	Selenoh	Jpt1
	Ptk2b		Smyd3	Mirt1	Hdgf
	Rock2		Rps27l	Fam111a	Atpif1
	Nedd4		Ezh2	Dkc1	Usp1
	2410006H16Rik		Ppp1ca	Mcm7	Kif23
	Npas3		Snrpd1	Lims1	Dnajc9
	Csgalnact1		Hells	Ifi27	Hirip3
	Rarb		Flt3	2210408l21Rik	Uhrf1
	Ghr		Rad51b	Zc3h12b	Cdk6
	Phactr1		Smc2		Prim1
	Cd81		Tipin		Atad5
	Gm17276		Hmgn2		Gm42047
	Selenow		Lsm3		Txn1
	Ccnd2		Fam117a		Cenpc1
	Gulp1		Lpp		Ncapd3
	Prkn		Fmnl2		Mms22l
	App		Ssr4		Hjurp
	Cdc42bpa		Atad2		Rad21
	Nfia		Fabp5		Lsm4
	Palld		Hmgn5		Alyref
	Procr		Hnrnpab		Banf1
	Eya2		Lig1		Lgals9
	Cers4		Emb		Slc22a3
	Eif4a2		Smc4		Trim59
	Gstm1		Dnmt1		Bub3
	Lonp2		Pola1		Mcm3
	Cited2		H2afv		Prdx1
	Slc6a15		Cabcoco1		Cox7a2
	Aldh1a1		Cenpp		Ranbp1
	Tmem40		Crispld1		Asap1
	H2-Aa		Slc25a5		Hnrnpd
	Sdc2		Cenpa		Hnrnpa3
	Glul		March3		Dctpp1
	Tox		Large1		G2e3
	Gimap5		Mcm6		Vim
	Exoc6b		Pcna		Ptms
	Esam		Tubb4b		Arl6ip1
	Fli1		Zeb2		Gm49980
	Nav2		Auts2		Pf4
	Gm16070				Cenpm
	Ica1				Mns1
	Fnbp1l				Rrm2
	Plag1				Mfsd2b
	Fgd5				Hist1h3e
	Fcho2				Csrp1
	Mctp1				Kntc1
	Nfat5				Cmc2
	Nrgn				Hist1h1d
	Lncpint				Rbl1
	Klf9				Pfn1
	Arhgef12				Prim2
	Cyp7b1				Siva1
	Ubl7				Itga2b
	Ly6a				Slbp
	Smpdl3a				F2r
	Thrb				Bora
	Angpt1				Pole
	Dennd4a				Hist1h2be
	Nt5c3				Dtl
	Jund				Mrpl18
	Tie1				Rpn1
	Hdac9				Cd9
	Arhgap31				Atp5k
	mt-Nd3				Rab27b
	Dip2c				Smc3
	Rin2				Mzt1
	Cpq				Baz1b
	Thsd4				Psd3
	Abcg2				Rap1b
	Eepd1				Pdcd4
	Krt18				Calr
	Meis1
	Scarf1
	Tmtc2
	Slc18a2
	Cd74
	Sbf2
	Plekhg1
	Junb
	Klhl4
	Shank3
	Fry
	Vegfc
	Dach1
	Rab38
	Prkch
	Mill2
	Kcnq1ot1
	Hivep3
	Nadk2
	Rgs1
	Mycn
	Gimap6
	Ppp1r9a
	Gm4951
	Cdk14
	Gm20663
	Dok6
	Iigp1
	Fhit
	Immp2l
	Alcam
	Sugct
	Inpp4b
	Tnip3
	Mamdc2
	Pcdh7

## Sheet: Supp Table 2
Supplemental Table 2
Supervised Clustering of Cell Types using previously published Gene Signatures as detailed in Figure 2
	Cell Type
Gene	LT-HSC	ST-HSC	HSC	MPP2	MPP3	MPP4
	Apoe	H2afy	Fzd3	Pf4	Sgms2	Ccl3
	Rpl9-ps6	Cd34	Lhcgr	Clca1	Ly6d	Rgl1
	Pdzk1ip1	Tmsb10	Kif21a	Hist1h4d	Cybb	Kynu
	Clec1a	Plac8	Pabpc4l	Aspm	Rasgrp3	Gcsam
	Bex4	Flt3	Abcg3	Pigw	Gata3	H2afy
	Sult1a1	Ramp1	Dlg2	Chadl	Susd6	Fbxo32
	Aldh1a1	Cd52	Arhgap29	Hist1h4m	Utp25	Hmox2
	Cavin2	Serpinb1a	Mmrn1	Sec14l2	Trp53inp1	Hmg20a
	Mllt3	Sh3bgrl3	Ctnnal1	Fhl1	Mmp19	Apbb3
	Gm11808	Sox4	Nckap1	Adgrf3	Jchain	Cd93
	Rps21	Gm5111	Itm2a	Kif4	Derl3	Arap2
	Tgm2	mt-Nd4l	Akap7	Mad2l1	Camp	Wfdc17
	Nupr1	Emb	Tbxas1	Elfn1	Il1rl1	Il1r1
	Rpl21	Wfdc17	Fam110c	Mfsd2b	Wipi1	Dhrs3
	Rps28	Uba52	Mecom	Adamts5	4833408A19Rik	Bend6
	Nt5c3	Cd53	Tek	Tpx2	Edem1	Wfdc18
	Slamf1	Gmfg	Gbp4	Plxnc1	Dok2	Myof
	Selenom	Cd37	Slc6a15	Zfpm1	Klrb1b	Gdi2
	Slfn2	Crip1	Tnip3	Ppm1g	Thy1	Tcf4
	Meg3	Ctla2a	Plxdc2	Rgs14	Grn	Lims1
	Rpl38	Tespa1	4930470H14Rik	Tulp1	Hepacam2	Cnn3
	Cracr2b	Adgrl4	Rapgef4	Rad23a	Il2rb	Hlcs
	Uba7	Cmtm7	Myom1	Adra1a	Ighv1-72	Gpr171
	Trim47	Gcnt2	Lrrc66	Gm128	Efcab12	Igf2r
	Mmrn1	Hlf	Lrch2	Sgms1	Fcgr3	1810020O05Rik
	Cd9	Gpx1	9930014A18Rik	Ckap2l	Txndc5	Hoxa9
	Gda	Nkg7	Trpc6	Tenm4	Ltf	Plppr5
	Obscn	Irf2bp2	Ptn	Nuf2	Sec24d	Sema3d
	Ryk	Cd27	Eya2	Zfp948	Luc7l3	Pdcl3
	Gm2000	Ddx4	Anpep	F7	Pou2af1	Mapkapk5
	Rps27	Rabgap1l	Adarb1	Hist2h3c1	Atp6v0a1	Sqor
	Kazald1	Taldo1	Cldn12	Klc3	Cdk5rap1	Kbtbd11
	Gng11	Shisa5	Triqk	Mpp2	Pdia4	Ddx4
	Socs2	Slc16a11	Plscr4	Cmc2	Ly6c1	Timm23
	Bex1	BC035044	Fstl1	Adcyap1	Sel1l	Ncf1
	Hoxb2	Ccl3	1700029J07Rik	Olfr1044	Cebpe	Atp6v1g3
	Cpne8	Lat2	Bex4	H2afx	Ostc	5430427O19Rik
	Art4	Itgb5	Chic1	Atox1	Xbp1	Cldn34b2
	Gata2	Ighm	Cc2d2a	Gatad2a	Mpo	Tmcc3
	Ldha	Ikzf2	Gbp2	F2r	Il5ra	Tnf
	Cdkn1c	Satb1	Nbea	Kcnk2	Pkn2	Mcoln2
	Fam110c	Chd3	Arhgef6	Bola2	Mzb1	Ift81
	Pbx1	Shisa8	Mboat2	2410022M11Rik	Ccser2	Cdkl3
	Grb10	Gm10076	Cish	Ckap2	Ap3s1	Morf4l2
	Gm11361	Arhgap30	Gsta4	Pbx1	Ly6c2	Slc30a4
	Rpl13a	Vldlr	Tvp23b	Adgrl3	Tent5c	1110059E24Rik
	Nadk2	Dipk1b	Fech	Bmp6	Ccr10	Cdk19
	Ifitm7	Sec61b	Cmas	Fras1	Nlrc5	Hamp
	Trpc6	Arhgdib	Bpgm	Dnph1	Ikbkb	Cd200
	Rpl10-ps3	Lcp1	Klhl4	Hist1h4b	Cd7	Abt1
	Nrgn	Ifi203	Mllt3	Gm10190	Ctsg	Wdr49
	Esam	Gm2a	Prex2	Hist2h3b	Ell2	A430093F15Rik
	Serpinb6a	Hnrnph1	Marveld2	Spc24	Lgals1	Cyp2j9
	Serpina3g	Cd47	Wdr19	Mars	Pgam2	Mctp2
	Ndn	Dock10	Mageh1	Hist4h4	Sytl2	Kcne3
	Tcf15	Tm6sf1	F11r	Onecut3	Fam53b	Ikbip
	Gfi1b	Mlec	Bex1	Lipn	Hsd11b1	AA467197
	Eef2	Dhrs3	Iigp1	Rnaseh2c	Styxl1	Gins3
	Ifitm3	Ctss	Fam110a	Oaf	Cd5l	Tle4
	Plxnc1	Ptpre	Prkcq	Mrps18a	Iglv1	Taf11
	Rps27rt	Wfdc18	Nap1l3	1700019A02Rik	Clec4e	Arhgef3
	Slc18a2	Zyx	Mtss2	Pcdh7	Hsp90b1	Pink1
	Ppic	Map4k4	Stau2	Birc5	Fcrl6	Siae
	Rhof	Plppr3	Abca5	Sec14l1	Pak2	Dync2li1
	Cavin3	Tyrobp	Itga6	Knl1	Xcl1	Oas1c
	Cenpt	Spi1	Vegfc	Hmmr	Mettl7b	Copb1
	Tinagl1	Runx2	Rex2	Depdc1a	Itch	Gm5111
	Csgalnact1	Fchsd2	Emcn	Cnksr2	A930024E05Rik	Dntt
	Plxdc2	Gpr171	Cdk18	Slfnl1	Uba5	Acot1
	Rftn1	Pcgf5	P2rx1	Cdk1	Herpud1	Epb41l3
	Clec2d	Coro1a	Poglut3	Col4a2	Aldh3b1	Maml3
	Ccnd2	Dock8	Cadps2	Mki67	Trub1	Opalin
	Mycn	Ltb	Arhgap12	Hist1h2bp	Cacna1e	Rarres2
	Hacd4	Laptm5	Slamf1	Cchcr1	Ypel5	Vit
	Txnip	Kcnk12	Enpp4	Cdc7	Akap12	Lmo2
	Tmem40	Rgs2	Pdcd6	Mocs3	Prdm1	Sec23b
	Cited2	Fkbp3	Aldh1a1	Hist1h4m	Smarcc1	Gas6
	Il11ra1	Runx3	Slc27a6	Tfr2	Ssr4	Btla
	Klf9	Mgst1	Cdk14	E2f1	Rab44	Cfap410
	Khk	Coro7	Cysltr2	Trmt9b	Elane	Stag3
	Ftl1-ps1	Anxa2	Grb10	Colgalt2	Ube2j1	Capn2
	Sord	BC028528	Tie1	Apoe	Slc17a5	Ccdc91
	Tbxas1	Ucp2	Mras	Ptprg	Slc35g1	Mpnd
	Rpl36a-ps1	Plek	Map9	Sh3pxd2b	Pi4ka	Pik3r1
	Ubl7	St8sia4	Mamdc2	Mrpl28	Hccs	Flt3
	Cd63	Rnase6	Rell2	Dpep1	Nfkb1	H2-DMb2
	Epb41l4b	Btg2	Ccdc28a	Glp1r	Calr	Sec22b
	Pdlim1	Ikzf1	Dsel	Zfp639	Prg2	Tef
	Nedd4	Arhgap15	Ptger3	Nt5dc2	Vasn	Vat1
	Wdr89	Ifi27l2a	Ehbp1	Cfap44	Cntn5	Supt4a
	Sdsl	Cdk6	Srek1ip1	Ky	Calca	Aagab
	Tmem258	Cd44	Phf11d	Dlgap5	Letmd1	Arhgap24
	Cd81	Samsn1	Lgals8	Mastl	St6galnac3	Cdk2ap1
	Adgrg1	Phf14	Pdk3	Inhba	Itga4	Tceal3
	Tubb4b	Top1	Plag1	Jakmip2	Klrb1f	4921528I07Rik
	Hsd17b10	Cd72	Prcp	Whamm	Hp	Cyth4
	Slc48a1	Scd2	Pja2	Plk1	Plac8	Fam114a2
	Wfdc2	Pan3	Ric3	Hoxa10	Lrrn1	Patj
	Ifitm1	Iqgap1	Fam49a	Cox6b2	Ikzf2	Txndc15
	Bola2	Vim	Cdk15	Raly	Ddx39	Gbe1
	Ccnd3	Il17ra
	Tsc22d3	Osbpl8
	Mecom	Vav3
	Rbp1	Cux1
	S100a6	Slco3a1
	Hmgn3	Tia1
	Fbxo9	Mgat1
	Aplp2	Fam117a
	Nfkbia	Il12a
	Pnp	Pcp4l1
	Krt18	Man1a
	Fut8	Egfl7
	Gm19590	Rasgrp2
	Iigp1	Ifi27
	Pik3r1	Hist1h2ap
	Tuba1b	Hoxa9
	AY036118	Fos

## Sheet: Supp Table 3
Supplemental Table 3
Module Genes for cells at homeostasis as detailed in Figure 2
Genotype	WT		KO
	Gene	Module	Gene	Module
	St18	1	Gm16070	1
	Il18r1	1	Gm973	1
	Boll	1	Phlpp1	1
	Gm16083	1	Srgap2	1
	Srgap2	1	Tnfsf4	1
	Rgs1	1	Fmn2	1
	Cacnb2	1	Lin9	1
	Hspa5	1	Cd46	1
	Gtdc1	1	Odf2	1
	Fmnl2	1	Gtdc1	1
	Ddb2	1	Fap	1
	Mpped2	1	Cers6	1
	Pkia	1	Rapgef4	1
	Ppm1l	1	Nckap1	1
	S100a8	1	Elp4	1
	Abca4	1	Mpped2	1
	Prss12	1	BC052040	1
	Emcn	1	Macrod2	1
	Tgfbr1	1	Cyp7b1	1
	Jun	1	Sclt1	1
	Nfia	1	Ppm1l	1
	Gm17590	1	Zfp697	1
	Cdk14	1	Magi3	1
	Adam22	1	Gm26820	1
	Phtf2	1	Stpg2	1
	Adamts3	1	Unc13b	1
	Ksr2	1	Cntln	1
	Auts2	1	Jun	1
	Gm42439	1	Ror1	1
	1700028E10Rik	1	Mast2	1
	Cped1	1	Hmgn2	1
	Cadps2	1	5830444B04Rik	1
	Zfp800	1	Cdk14	1
	Chn2	1	9330182L06Rik	1
	Ccser1	1	Lcorl	1
	Tprkb	1	Scfd2	1
	Tulp3	1	Slc8b1	1
	Cd69	1	Gm36266	1
	Dennd5b	1	Stard13	1
	Gab2	1	Plxna4	1
	1600010M07Rik	1	Ptn	1
	Pde3b	1	Jazf1	1
	Kcnq1ot1	1	Chn2	1
	Sh3rf1	1	Pde1c	1
	Large1	1	Prdm5	1
	Rnf150	1	Gng12	1
	Smpd3	1	Tmcc1	1
	Bbs9	1	Slc2a3	1
	Jam3	1	4933406J09Rik	1
	St3gal4	1	Cxcl17	1
	Scaper	1	Tshz3	1
	Tmem202	1	Nav2	1
	Paqr5	1	Tead1	1
	Zfp609	1	Pde3b	1
	Mei4	1	Otoa	1
	Plscr4	1	Vegfc	1
	C430002N11Rik	1	Large1	1
	Map4	1	Neto2	1
	Zcwpw2	1	Rfwd3	1
	Esr1	1	Gucy1a2	1
	Gm20125	1	St3gal4	1
	E130307A14Rik	1	Zfp609	1
	Slc16a10	1	Mei4	1
	Btbd11	1	Dock3	1
	Syn3	1	Zcwpw2	1
	Hmga2	1	Limd1	1
	4930471E19Rik	1	Gm36172	1
	Msrb3	1	Cabcoco1	1
	Srgap1	1	Syn3	1
	Zpbp	1	Cradd	1
	Acyp2	1	5730522E02Rik	1
	Gm26542	1	Eml6	1
	Col23a1	1	Ranbp17	1
	Specc1	1	Specc1	1
	Clec10a	1	Myo1d	1
	Slc16a11	1	Tanc2	1
	Klhl10	1	Mycn	1
	Cep112	1	Mboat2	1
	Map4k5	1	Fos	1
	Fos	1	Gm47207	1
	4930408O17Rik	1	Aoah	1
	Aoah	1	Olfr1369-ps1	1
	Nedd9	1	E2f3	1
	Xrcc4	1	Gmds	1
	Atg10	1	Mylk4	1
	Arsb	1	Ror2	1
	Sv2c	1	Slf1	1
	Rnf180	1	2210408I21Rik	1
	Itga2	1	Xrcc4	1
	Fhit	1	Atg10	1
	Ube2e2	1	Ube2e2	1
	Shld2	1	Txndc16	1
	Setdb2	1	4931414P19Rik	1
	Klf12	1	Setdb2	1
	Gm17473	1	Htr2a	1
	Ext1	1	Dgkh	1
	Shank3	1	Klf12	1
	Snx29	1	Oxct1	1
	Spidr	1	Cdh10	1
	Fgd4	1	Sdc2	1
	Slc15a2	1	Trps1	1
	Alcam	1	Ext1	1
	Nfkbiz	1	Myc	1
	Tiam1	1	Fgd4	1
	A630089N07Rik	1	Dlgap1	1
	Prkn	1	Galm	1
	Dnah8	1	Camkmt	1
	Gm26917	1	Zfp438	1
	Gm42418	1	Psma8	1
	AY036118	1	Sncaip	1
	Unc5cl	1	Chsy3	1
	Kif6	1	Spire1	1
	Galm	1	Pstpip2	1
	Zfp438	1	Dok6	1
	AW554918	1	Gm41804	1
	Egr1	1	Clcn5	1
	Snx24	1	Cask	1
	Gm41804	1	Gm14636	1
	Pdzd7	1	Xlr5a	1
	Atrnl1	1	Prrg1	1
	Grk5	1	Dmd	1
	Gm14636	1	Ophn1	1
	Enox2	1	2810403D21Rik	1
	Gab3	1	Diaph2	1
	Zc3h12b	1	Klf8	1
	Ophn1	1	Kcnb2	2
	Eda	1	Cavin2	2
	Hdac8	1	Plcl1	2
	Diaph2	1	Gm16083	2
	Atg4a	1	Nav1	2
	Klf8	1	Dnm3	2
	Arhgap6	1	Selp	2
	Mid1	1	Slamf1	2
	Gm47283	1	Plxdc2	2
	Terf1	2	B3galt1	2
	Gm8251	2	Meis2	2
	Sgo2a	2	Plcb1	2
	Hjurp	2	Rin2	2
	Kif14	2	Tgm2	2
	Aspm	2	Matn4	2
	Nuf2	2	Mannr	2
	Cenpf	2	Veph1	2
	Nek2	2	Pdgfc	2
	Mastl	2	Arhgap29	2
	Tubb4b	2	Clca3a1	2
	Spc25	2	Tox	2
	Ckap5	2	Asph	2
	Kif18a	2	Runx1t1	2
	Arhgap11a	2	Mmp16	2
	Bub1b	2	Ctnnal1	2
	Knstrn	2	Acer2	2
	Knl1	2	Gnai1	2
	Nusap1	2	Magi2	2
	Ncaph	2	Ldb2	2
	Bub1	2	C530008M17Rik	2
	Morrbid	2	Cftr	2
	Ckap2l	2	Mmrn1	2
	Cdc25b	2	Tnip3	2
	Tpx2	2	Ndnf	2
	Fam83d	2	Cyp26b1	2
	Ube2c	2	9530026P05Rik	2
	Aurka	2	Lmcd1	2
	Ect2	2	Vwf	2
	Ccna2	2	Clec9a	2
	Plk4	2	Clec1a	2
	Smc4	2	Art4	2
	Trim59	2	Pde3a	2
	Iqgap3	2	Dennd5b	2
	Cks1b	2	Luzp2	2
	Psrc1	2	Agbl1	2
	Gpsm2	2	Sbf2	2
	Cenpe	2	4933406I18Rik	2
	Depdc1a	2	Nupr1	2
	Melk	2	Sult1a1	2
	Smc2	2	Sorbs2	2
	Kif2c	2	Sorbs2os	2
	Cdc20	2	Mt2	2
	Cdca8	2	Mt1	2
	Rspo1	2	Trpc6	2
	Gm13067	2	Pgr	2
	Dbf4	2	Nrg4	2
	Cenpa	2	Neo1	2
	Tacc3	2	Thsd4	2
	Ncapg	2	Myo1e	2
	Cenpc1	2	Plscr2	2
	Ccdc18	2	Plekhg1	2
	Cit	2	Gm28905	2
	Mad2l1	2	Eya4	2
	Cdca3	2	Ptprk	2
	Ptms	2	Timp3	2
	Ncapd2	2	Igf1	2
	Lockd	2	Slc17a8	2
	Cox6b2	2	Ntn4	2
	Ube2s	2	Socs2	2
	Cep89	2	Tmtc2	2
	Rccd1	2	Nav3	2
	Prc1	2	Grb10	2
	Plk1	2	Slfn2	2
	Kif22	2	Hoxb8	2
	Bub3	2	Itgb3	2
	Mki67	2	Trim47	2
	Shcbp1	2	Stxbp6	2
	Ckap2	2	Nova1	2
	Neil3	2	Prkd1	2
	Cenpn	2	Npas3	2
	Gm42047	2	Rhoj	2
	Spc24	2	Tc2n	2
	Anln	2	Serpina3g	2
	H2afx	2	Meg3	2
	Kif23	2	Chrm3	2
	Pif1	2	Phactr1	2
	Ccnb2	2	Ocln	2
	Ttk	2	Plk2	2
	Kif15	2	Rarb	2
	Fbxo5	2	Xkr6	2
	Rtkn2	2	Clu	2
	Cdk1	2	Ghr	2
	Parpbp	2	Gm17473	2
	Gas2l3	2	Pkhd1l1	2
	Spdl1	2	Cpne8	2
	Hmmr	2	Tmem117	2
	Aurkb	2	Shisa9	2
	Pimreg	2	Cldn5	2
	Spag5	2	Tmem45a2	2
	Prr11	2	Ncam2	2
	Top2a	2	Gm17276	2
	Kif18b	2	H2-Aa	2
	Kpna2	2	Lhcgr	2
	Jpt1	2	Sema6a	2
	Birc5	2	Ccbe1	2
	G2e3	2	Rab27b	2
	Mis18bp1	2	Aldh1a1	2
	Efcab11	2	Gda	2
	Ifi27l2a	2	Glis3	2
	Cenpp	2	Lancl3	2
	Cks2	2	Sytl5	2
	Mxd3	2	Klhl4	2
	Ccnb1	2	Nrk	2
	Depdc1b	2	Adgrg2	2
	4933406F09Rik	2	Prex2	3
	Cdkn3	2	Gulp1	3
	Dlgap5	2	Rgs1	3
	Ska3	2	Cd247	3
	Pbk	2	Fmnl2	3
	Esco2	2	Naaladl2	3
	Cdca2	2	Nbea	3
	Rangap1	2	Serpini1	3
	Tuba1c	2	Kcnd3	3
	Troap	2	1700094M23Rik	3
	Racgap1	2	Gem	3
	Espl1	2	A530072M11Rik	3
	Cip2a	2	Fam219a	3
	Ccnf	2	Mllt3	3
	Gm41555	2	Hacd4	3
	Kifc1	2	Adam22	3
	Sgo1	2	Pclo	3
	Ndc80	2	Slit2	3
	Kif20a	2	Shroom3	3
	Cdc25c	2	Rasgef1b	3
	Ska1	2	Abcg3	3
	Incenp	2	Ksr2	3
	Kif20b	2	Ppp1r9a	3
	Kif11	2	Cped1	3
	Cep55	2	Tbxas1	3
	Arhgap19	2	Magi1	3
	Kif4	2	Mitf	3
	Prex2	3	Tulp3	3
	Plcl1	3	Cd69	3
	Dnm3	3	Sox5	3
	Slamf1	3	Dlg2	3
	Plxdc2	3	Hbb-bt	3
	Pbx3	3	Dock1	3
	Tgm2	3	Sh3rf1	3
	Matn4	3	Nr3c2	3
	Nbea	3	Pdgfd	3
	Pdgfc	3	Bbs9	3
	S100a6	3	Dennd4a	3
	Kcnd3	3	Rora	3
	Slc25a54	3	Plscr4	3
	Tox	3	Rnf217	3
	Asph	3	Lin28b	3
	Runx1t1	3	Slc6a15	3
	Mmp16	3	Hmga2	3
	Acer2	3	4930471E19Rik	3
	Mllt3	3	Kcnip1	3
	Hacd4	3	Ccl4	3
	Tek	3	Ezh1	3
	Elavl4	3	Slc25a21	3
	Agbl4	3	Dip2c	3
	Zfp981	3	Sugct	3
	Magi2	3	Nedd9	3
	Pcdh7	3	Ahrr	3
	C530008M17Rik	3	Adamts6	3
	Shroom3	3	Rgs7bp	3
	Rasgef1b	3	Fhit	3
	Abcg3	3	Thrb	3
	Hip1	3	Scara5	3
	Tbxas1	3	Shank3	3
	Gprin3	3	Arhgap31	3
	Mmrn1	3	Cyyr1	3
	Tnip3	3	Itsn1	3
	Ndnf	3	Prkn	3
	Cyp26b1	3	Airn	3
	9530026P05Rik	3	Setbp1	3
	Magi1	3	Mamdc2	3
	Mitf	3	Hectd2	3
	Lmcd1	3	Myof	3
	Clec9a	3	Mirt1	3
	Clec1a	3	6030498E09Rik	3
	Art4	3	Zc3h12b	3
	Sox5	3	Eda	3
	Agbl1	3	Hdx	3
	Dlg2	3	Slc25a53	3
	4933406I18Rik	3	Il1rapl2	3
	Nupr1	3	Mcm3	4
	Sult1a1	3	Prim2	4
	Sorbs2	3	Dtymk	4
	Sorbs2os	3	Mcm6	4
	Nr3c2	3	Dtl	4
	Gm42031	3	Hat1	4
	Mt1	3	Cdca7	4
	Pdgfd	3	Wdr76	4
	Trpc6	3	Dut	4
	Pgr	3	Pcna	4
	Zbtb16	3	Gins1	4
	Rora	3	E2f1	4
	Plscr2	3	Rbl1	4
	Gm28905	3	Pmf1	4
	Eya4	3	Zgrf1	4
	Igf1	3	Mms22l	4
	Slc17a8	3	Casp8ap2	4
	Ntn4	3	Usp1	4
	Socs2	3	Nasp	4
	Tmtc2	3	Cenps	4
	Nav3	3	Slbp	4
	Grb10	3	Nsd2	4
	Cnot6	3	Pole	4
	Slfn2	3	Ung	4
	Ccl4	3	Baz1b	4
	Hoxb8	3	Mcm7	4
	Ezh1	3	Brca2	4
	Itgb3	3	Ezh2	4
	Trim47	3	Alms1	4
	Agmo	3	Mcm2	4
	4732463B04Rik	3	Lig1	4
	Serpina3g	3	Sae1	4
	Chrm3	3	Xndc1	4
	Ror2	3	Rrm1	4
	Plk2	3	Hirip3	4
	Rarb	3	Mcm5	4
	Gm43305	3	Syce2	4
	Gpc5	3	Orc6	4
	Ghr	3	Cdt1	4
	Pkhd1l1	3	Dnmt1	4
	Cpne8	3	Ncapd3	4
	Shisa9	3	Tipin	4
	St6gal1	3	Cgas	4
	Ncam2	3	Topbp1	4
	Itsn1	3	Ulbp1	4
	Airn	3	Dna2	4
	Fkbp5	3	Tmpo	4
	Gm17276	3	Prim1	4
	H2-Aa	3	Timeless	4
	Ccnd3	3	Fignl1	4
	Lhcgr	3	Atad5	4
	Gm49980	3	Rad51b	4
	Mcc	3	Siva1	4
	Gm50115	3	Gmnn	4
	Rab27b	3	Zfp367	4
	Setbp1	3	Dhfr	4
	Aldh1a1	3	Cenph	4
	Gda	3	Cenpk	4
	Mamdc2	3	Dnajc9	4
	Glis3	3	Sfmbt1	4
	Myof	3	Wdhd1	4
	Lancl3	3	Cbx5	4
	Sytl5	3	Rmi2	4
	6030498E09Rik	3	Mcm4	4
	Il1rapl2	3	Rfc4	4
	Nrk	3	Chaf1a	4
	Gulp1	4	Uhrf1	4
	Cavin2	4	Lmnb1	4
	Nav1	4	Fen1	4
	Gm5833	4	Fam111a	4
	Selp	4	Hells	4
	Cd247	4	Pola1	4
	Cd46	4	Aff3	5
	Fap	4	Il18r1	5
	B3galt1	4	Ikzf2	5
	Meis2	4	Cacnb2	5
	Plcb1	4	Arhgap15	5
	Lhfp	4	Mecom	5
	Kcnab1	4	St6galnac3	5
	Veph1	4	Gm12353	5
	S100a16	4	Tgfbr1	5
	Arhgap29	4	Nfia	5
	Clca3a1	4	Dnajc6	5
	Fam219a	4	Rnf220	5
	Ctnnal1	4	Gm17590	5
	Skint3	4	Tec	5
	5830444B04Rik	4	Cadps2	5
	9330182L06Rik	4	Zfp800	5
	Sema3e	4	Ccser1	5
	Gnai1	4	Etv6	5
	Ldb2	4	Zfp444	5
	Slit2	4	Atp10a	5
	Stard13	4	Gab2	5
	1110019D14Rik	4	Xylt1	5
	Foxp2	4	Kcnq1ot1	5
	Pde1c	4	Rnf150	5
	Atg7	4	Wwox	5
	Vwf	4	Maml2	5
	Nav2	4	Scaper	5
	Luzp2	4	Paqr5	5
	Nox4	4	Esr1	5
	Olfr65	4	Slc16a10	5
	Olfr632	4	Msrb3	5
	Stk33	4	Msi2	5
	Sbf2	4	Hlf	5
	Zg16	4	Smurf2	5
	Gucy1a2	4	Pitpnc1	5
	Nxpe2	4	Cep112	5
	Nrg4	4	Immp2l	5
	Neo1	4	Elmo1	5
	Thsd4	4	2610307P16Rik	5
	Gm16759	4	Mctp1	5
	Dennd4a	4	Rnf180	5
	Myo1e	4	Pde4d	5
	Plekhg1	4	Lrmda	5
	Ptprk	4	Dleu2	5
	D930020B18Rik	4	Angpt1	5
	Eml6	4	Samd12	5
	Rhbdl3	4	Sntb1	5
	Myo1d	4	Spidr	5
	Nova1	4	Alcam	5
	Prkd1	4	A630089N07Rik	5
	Npas3	4	Dnah8	5
	Slc25a21	4	Gm26917	5
	Rhoj	4	Gm42418	5
	Gm47207	4	AY036118	5
	Dlk1	4	Unc5cl	5
	Meg3	4	Nrxn1	5
	Rian	4	Kctd1	5
	Phactr1	4	AW554918	5
	Arhgef28	4	Malat1	5
	Ocln	4	Prkg1	5
	Adamts6	4	Shroom4	5
	Rgs7bp	4	Enox2	5
	Thrb	4	Gab3	5
	Dlg5	4	Hdac8	5
	Bmpr1a	4	Slc16a2	5
	Xkr6	4	Atg4a	5
	Clu	4	Arhgap6	5
	Htr2a	4	Gm15261	5
	Gpr183	4	Gm47283	5
	Cmbl	4	Terf1	6
	Trps1	4	Sgo2a	6
	Pdzrn4	4	Hjurp	6
	Tmem117	4	Kif14	6
	Cldn5	4	Aspm	6
	P3h2	4	Nek2	6
	Adcy5	4	Tubb4b	6
	Arhgap31	4	Kif18a	6
	Cyyr1	4	Arhgap11a	6
	Sema6a	4	Myef2	6
	Sncaip	4	Ncaph	6
	Ccbe1	4	Morrbid	6
	Dok6	4	Cdc25b	6
	Rorb	4	Fam83d	6
	C330002G04Rik	4	Ube2c	6
	Il1rapl1	4	Aurka	6
	2810403D21Rik	4	Ect2	6
	Klhl4	4	Trim59	6
	Col4a6	4	Psrc1	6
	Adgrg2	4	Gpsm2	6
	Aff3	5	Depdc1a	6
	Il1rl1	5	Kif2c	6
	Mgat5	5	Dbf4	6
	Pbx1	5	Cenpc1	6
	Fcer1a	5	Cep89	6
	Ifi213	5	Prc1	6
	Olfr417	5	Arl6ip1	6
	Arhgap15	5	Plk1	6
	Zeb2	5	Kif22	6
	Nol4l	5	Bub3	6
	Cpa3	5	Ckap2	6
	Tnik	5	Anln	6
	Mecom	5	H2afx	6
	Slc25a31	5	Kif23	6
	Med12l	5	Pif1	6
	Synpo2	5	Ttk	6
	Gbp5	5	Rtkn2	6
	4930519L02Rik	5	Cdk1	6
	Adgrl2	5	Parpbp	6
	Ifi44	5	Gas2l3	6
	St6galnac3	5	Spdl1	6
	Hemgn	5	Hmmr	6
	Susd1	5	Pimreg	6
	Dnajc6	5	Prr11	6
	Isg15	5	Ska2	6
	Cdk6	5	Kif18b	6
	Tec	5	Kpna2	6
	Tgfbr3	5	Jpt1	6
	Oasl2	5	G2e3	6
	Pan3	5	Mis18bp1	6
	Fry	5	Ccnb1	6
	Gata2	5	Depdc1b	6
	Etv6	5	Cdkn3	6
	Apoe	5	Ska3	6
	Gm20663	5	Tuba1c	6
	Sox6	5	Troap	6
	Xylt1	5	Racgap1	6
	Palld	5	Cip2a	6
	Psd3	5	Ccnf	6
	Csgalnact1	5	Gm41555	6
	Lpcat2	5	Kifc1	6
	Wwox	5	Sgo1	6
	Gse1	5	Cdc25c	6
	Maml2	5	Arhgap19	6
	Tent5a	5	Grpr	6
	Plxnc1	5	Ino80dos	7
	Meis1	5	Dock10	7
	Lgals9	5	St8sia4	7
	Msi2	5	Bcl2	7
	Hlf	5	Gm4258	7
	Pitpnc1	5	1700025G04Rik	7
	Prkca	5	Sell	7
	Mfsd2b	5	Nos1ap	7
	Rsad2	5	Cd244a	7
	Immp2l	5	Cd48	7
	Fut8	5	Pip4k2a	7
	Sipa1l1	5	Calcrl	7
	Elmo1	5	Atp8b4	7
	2610307P16Rik	5	Slc24a3	7
	Mctp1	5	Fndc3b	7
	Pde4d	5	Maml3	7
	Lrmda	5	Vav3	7
	Slc7a8	5	Adgrl4	7
	Dach1	5	Ankrd6	7
	Angpt1	5	Cd52	7
	Samd12	5	Clnk	7
	Deptor	5	Rbm47	7
	Asap1	5	Plac8	7
	Apobec3	5	Flt3	7
	Gm9918	5	Pan3	7
	Rtp4	5	BC035044	7
	Muc13	5	Pou2f2	7
	Phldb2	5	Nkg7	7
	Runx1	5	Slco3a1	7
	Slc22a3	5	Inpp4b	7
	Mdga1	5	Adgrg3	7
	Gm16758	5	Gm42047	7
	Slc8a1	5	Slc9a9	7
	Nrxn1	5	Ust	7
	Kctd1	5	Gm40645	7
	Gm4951	5	Arid5b	7
	F830016B08Rik	5	Tespa1	7
	Iigp1	5	Slc16a11	7
	Malat1	5	Ssh2	7
	Ms4a2	5	Fam117a	7
	Gna14	5	Pecam1	7
	Prkg1	5	Gm47071	7
	Gm29946	5	H2afy	7
	Ifit1	5	Parp8	7
	Slc18a2	5	Emb	7
	Gata1	5	Gm41335	7
	Ino80dos	6	Snx29	7
	Kansl1l	6	Bex6	7
	Ikzf2	6	Zfp53	7
	Dock10	6	Ubash3a	7
	St8sia4	6	Tbc1d5	7
	Gm4258	6	Satb1	7
	1700025G04Rik	6	Ldlrad4	7
	Sell	6	Vldlr	7
	Nos1ap	6	Atrnl1	7
	Fcer1g	6	Slc9a7	7
	Cd244a	6	Mgat5	8
	Cd48	6	Pbx1	8
	Pip4k2a	6	Olfr417	8
	Calcrl	6	Zeb2	8
	Atp8b4	6	Nol4l	8
	Hdc	6	Cpa3	8
	Slc24a3	6	Tnik	8
	Slpi	6	Med12l	8
	Fndc3b	6	S100a8	8
	Maml3	6	Synpo2	8
	Vav3	6	4930519L02Rik	8
	Adgrl4	6	Adgrl2	8
	Epha7	6	Gm30382	8
	Rnf220	6	Hemgn	8
	Cd52	6	Susd1	8
	Clnk	6	Cdk6	8
	Plac8	6	Tgfbr3	8
	Trbc1	6	Auts2	8
	BC035044	6	Arpc1a	8
	Clec12a	6	Fry	8
	Pou2f2	6	Gata2	8
	Tyrobp	6	Apoe	8
	Nkg7	6	Sox6	8
	Atp10a	6	Palld	8
	Slco3a1	6	Psd3	8
	Inpp4b	6	Csgalnact1	8
	Calr	6	Lpcat2	8
	Adgrg3	6	Gse1	8
	Irf8	6	Tent5a	8
	Slc9a9	6	Plxnc1	8
	Ccdc162	6	2310039L15Rik	8
	Gm40645	6	Meis1	8
	Arid5b	6	Gm26542	8
	Prtn3	6	Lgals9	8
	Elane	6	Prkca	8
	Inhbc	6	Mfsd2b	8
	Tespa1	6	Fut8	8
	Ssh2	6	Sipa1l1	8
	Ccl9	6	Slc7a8	8
	Mpo	6	Dach1	8
	Fam117a	6	Bora	8
	Pecam1	6	Deptor	8
	Tcrg-C4	6	Asap1	8
	F13a1	6	Muc13	8
	Gm30489	6	Phldb2	8
	Ly86	6	Runx1	8
	Gfod1	6	Slc22a3	8
	H2afy	6	Mdga1	8
	Parp8	6	Gm16758	8
	Mcpt8	6	Slc8a1	8
	Ctsg	6	2023-03-03	8
	Sntb1	6	Gna14	8
	Gm41335	6	Gm29946	8
	Ly6d	6	Slc18a2	8
	Ly6c2	6	Gata1	8
	Lgals1	6	Il1r1	9
	Bex6	6	Lamb3	9
	Trat1	6	Camk1d	9
	Dscam	6	Kynu	9
	Gm1604a	6	Gm6209	9
	Rab44	6	Il12a	9
	Ubash3a	6	Ntng1	9
	Tbc1d5	6	Cnn3	9
	Satb1	6	Bank1	9
	Nrg2	6	Bach2	9
	Ap3s1	6	Lpar1	9
	Ldlrad4	6	Gm32554	9
	Fen1	6	1700003C15Rik	9
	Ms4a6c	6	Sema3d	9
	Ms4a3	6	Limch1	9
	Apba1	6	Ncf1	9
	Vldlr	6	Trbc1	9
	Slc9a7	6	Trbc2	9
	Gria3	6	Chl1	9
	F630028O10Rik	6	Clec2i	9
	Gm16070	7	St8sia1	9
	4930521E06Rik	7	Mrvi1	9
	Gm553	7	Cox6a2	9
	Gm973	7	Fgf15	9
	Phlpp1	7	Tpm4	9
	Rasal2	7	Arpp21	9
	Fmn2	7	Tmem158	9
	Lin9	7	Ccr9	9
	Odf2	7	Gm26740	9
	Nr6a1os	7	Tmcc3	9
	Lypd6b	7	Tcf7	9
	Cers6	7	A630014C17Rik	9
	Rapgef4	7	Ccl3	9
	Nckap1	7	Wfdc17	9
	Abtb2	7	Wfdc18	9
	Elp4	7	Stxbp4	9
	BC052040	7	Hdac9	9
	Myef2	7	Ighm	9
	Macrod2	7	Gm30948	9
	Rin2	7	Gm19331	9
	Naaladl2	7	Actn2	9
	Sclt1	7	Cmah	9
	Serpini1	7	Gm11342	9
	Magi3	7	Gfod1	9
	Unc13b	7	Colq	9
	Cntln	7	Lifr	9
	Mast2	7	Grap2	9
	Draxin	7	Btla	9
	Pclo	7	Dscam	9
	Sdk1	7	Smad7	9
	Ppp1r9a	7	Dntt	9
	Ahcyl2	7	Gfra1	9
	Plxna4	7	Fgf13	9
	Ptn	7	Tlr7	9
	Prdm5	7	Nucks1	10
	Gng12	7	Cenpf	10
	Tmcc1	7	Selenoh	10
	Slc2a3	7	Ckap5	10
	Blvrb	7	Ccdc34	10
	Tshz3	7	Bub1b	10
	Tjp1	7	Knstrn	10
	Dock1	7	Nusap1	10
	Gm5608	7	Ckap2l	10
	Vegfc	7	Tpx2	10
	Arhgap42	7	Ccna2	10
	Dock3	7	Smc4	10
	Ctdspl	7	Cks1b	10
	Hivep2	7	Cenpe	10
	Rnf217	7	H2afz	10
	Ccdc138	7	Smc2	10
	Cabcoco1	7	Cdc20	10
	Tmprss9	7	Cdca8	10
	Timp3	7	Stmn1	10
	Tmcc3	7	Cenpa	10
	Cradd	7	Tacc3	10
	Slc6a15	7	Ccdc18	10
	Slc16a7	7	Mad2l1	10
	Urgcp	7	Cdca3	10
	Wdpcp	7	Ptms	10
	5730522E02Rik	7	Ncapd2	10
	Ranbp17	7	Lockd	10
	Kcnip1	7	Cox6b2	10
	Rnf43	7	Rccd1	10
	Tanc2	7	Mki67	10
	2410018L13Rik	7	Ccnd1	10
	Mboat2	7	Hmgb2	10
	4930595D18Rik	7	Ccnb2	10
	Dip2c	7	Cenpw	10
	Sugct	7	H2afv	10
	Gm11290	7	Spag5	10
	2210408I21Rik	7	Birc5	10
	4930452B06Rik	7	Ifi27l2a	10
	Adamts12	7	Dek	10
	Sdc2	7	Cks2	10
	Robo1	7	Dlgap5	10
	Psma8	7	Rad21	10
	Hectd2	7	Rangap1	10
	Mirt1	7	Tuba1b	10
	Clcn5	7	Tubb5	10
	Cask	7	Kif20a	10
	Dmd	7	Kif20b	10
	Apex2	7	Cep55	10
	Mcm3	8	Hmgn5	10
	Prim2	8	Rbbp7	10
	Dtymk	8	Bard1	11
	Mcm6	8	Zranb3	11
	Dtl	8	Exo1	11
	Hat1	8	Mcm10	11
	Cdca7	8	Rad51	11
	Wdr76	8	Ccne2	11
	Dut	8	Rad54b	11
	Pcna	8	Kif24	11
	Gins1	8	Cdk5rap2	11
	E2f1	8	Stil	11
	Rbl1	8	Rad54l	11
	Pmf1	8	Clspn	11
	Zgrf1	8	Aunip	11
	Mms22l	8	Tyms	11
	Casp8ap2	8	Kntc1	11
	Usp1	8	Rad18	11
	Nasp	8	Fancd2	11
	Cenps	8	Rad51ap1	11
	Slbp	8	Zfp382	11
	Nsd2	8	E2f8	11
	Pole	8	Fanci	11
	Ung	8	Ticrr	11
	Mcm7	8	Blm	11
	Brca2	8	Asf1b	11
	Ezh2	8	Zwilch	11
	Mcm2	8	Pclaf	11
	Lig1	8	Mns1	11
	Sae1	8	Ccdc138	11
	Xndc1	8	E2f7	11
	Rrm1	8	Eldr	11
	Hirip3	8	Slfn9	11
	Mcm5	8	Brip1	11
	Syce2	8	Cdc6	11
	Orc6	8	Brca1	11
	Cdt1	8	Tk1	11
	Dnmt1	8	Rrm2	11
	Ncapd3	8	Cep128	11
	Tipin	8	Ncapg2	11
	Cgas	8	Cenpp	11
	Topbp1	8	Trip13	11
	Ulbp1	8	Diaph3	11
	Dna2	8	Atad2	11
	Tmpo	8	Cenpm	11
	Prim1	8	Cdc45	11
	Timeless	8	Polq	11
	Fignl1	8	Rbbp8	11
	Atad5	8	Cdca5	11
	Rad51b	8	Gpc3	11
	Siva1	8	Tex11	11
	Gmnn	8	Kcnq5	12
	Zfp367	8	Hspd1	12
	Slf1	8	Ncl	12
	Dhfr	8	Ptma	12
	Cenph	8	Set	12
	Cenpk	8	Hnrnpa3	12
	Dnajc9	8	Fabp5	12
	Wdhd1	8	Hdgf	12
	Cbx5	8	Anp32e	12
	Rmi2	8	Anp32b	12
	Mcm4	8	Ybx1	12
	Rfc4	8	Srm	12
	Tubb5	8	AI506816	12
	Chaf1a	8	Hnrnpd	12
	Uhrf1	8	Dynll1	12
	Lmnb1	8	Ran	12
	A330040F15Rik	8	Hmgb1	12
	Fam111a	8	Ndufa4	12
	Hells	8	Cycs	12
	Pola1	8	Hnrnpa2b1	12
	Slco5a1	9	Tmsb10	12
	Col19a1	9	Gm44206	12
	Il1r1	9	Ybx3	12
	Rftn2	9	H2afj	12
	Bcl2	9	Dctpp1	12
	E330020D12Rik	9	Tfdp1	12
	Camk1d	9	Mcph1	12
	Kynu	9	Mthfd1l	12
	Kcng1	9	Mif	12
	Il12a	9	Nap1l1	12
	Wdr49	9	Rpl41	12
	Gria2	9	Pa2g4	12
	Ntng1	9	Ppia	12
	Cnn3	9	Npm1	12
	Bank1	9	Hnrnpab	12
	Bach2	9	Brip1os	12
	Ankrd6	9	Nme2	12
	Olfr272	9	Nme1	12
	Lpar1	9	Atp5g1	12
	Slc24a2	9	Aarsd1	12
	Gm32554	9	Alyref	12
	1700003C15Rik	9	Gm10076	12
	Sema3d	9	Prickle1	12
	Rbm47	9	Ranbp1	12
	Limch1	9	Hsp90ab1	12
	Ncf1	9	Nolc1	12
	Flt3	9	Slc25a5	12
	Tcf7l1	9	Hmgb3	12
	Chl1	9	Hist2h2ac	13
	Clec2i	9	Hist2h2aa1	13
	Emp1	9	H1fx	13
	Gm7457	9	Hist1h2bm	13
	St8sia1	9	Hist1h2ak	13
	Mrvi1	9	Hist1h1b	13
	Cox6a2	9	Hist1h2ap	13
	Fam155a	9	Hist1h2br	13
	Slc18a1	9	Hist1h4i	13
	Tpm4	9	Hist1h2bj	13
	Arpp21	9	Hist1h4h	13
	Tmem158	9	Hist1h2bh	13
	Ccr9	9	Hist1h3f	13
	Pde7b	9	Hist1h1d	13
	Gm26740	9	Hist1h3e	13
	Ccl3	9	Hist1h2ae	13
	Wfdc17	9	Hist1h2ad	13
	Wfdc18	9	Hist1h3d	13
	Ppm1e	9	Hist1h4d	13
	Stxbp4	9	Hist1h2be	13
	Hdac9	9	Hist1h1e	13
	Ighm	9	Hist1h2ac	13
	Gm30948	9	Hist1h2bc	13
	Gm19331	9	Hist1h4c	13
	Actn2	9	Hist1h1c	13
	Cmah	9	Hist1h3c	13
	Gm11342	9	Hist1h2bb	13
	Gm47071	9	Hist1h2ab	13
	Emb	9	Hist1h3b	13
	Hcn1	9	Hist1h4a	13
	Lifr	9	Hist1h3a	13
	Ctnnd2	9	Hist1h1a	13
	Grap2	9	H1f0	13
	Btla	9	Stat1	14
	Smad7	9	Kansl1l	14
	AC106834.1	9	Rasal2	14
	Dntt	9	Pbx3	14
	Fgf13	9	S100a6	14
	Ar	9	Gbp5	14
	Tlr7	9	Ifi44	14
	Nucks1	10	Tek	14
	Selenoh	10	Elavl4	14
	Ccdc34	10	Agbl4	14
	Trim69	10	Zfp981	14
	Cyp7b1	10	Pcdh7	14
	Gnb4	10	Oasl2	14
	Dclk2	10	Fkbp6	14
	Alpk1	10	Gprin3	14
	H2afz	10	Gm20663	14
	Gem	10	Gm42031	14
	Gm12353	10	Zbtb16	14
	Hmgn2	10	Cnot6	14
	Stmn1	10	Rsad2	14
	Tmco4	10	Agmo	14
	Lcorl	10	Gm43305	14
	Scfd2	10	Apobec3	14
	Baz1b	10	St6gal1	14
	Umad1	10	Fkbp5	14
	Alms1	10	Ccnd3	14
	4933406J09Rik	10	Gm49980	14
	A730056A06Rik	10	Gm4951	14
	St8sia2	10	Iigp1	14
	Ticrr	10	Ifit1	14
	Ccnd1	10	Nuf2	15
	Hmgb2	10	Mastl	15
	Neto2	10	Spc25	15
	Rfwd3	10	Knl1	15
	Ccdc15	10	Bub1	15
	Megf11	10	Plk4	15
	Ust	10	Iqgap3	15
	Cenpw	10	Melk	15
	H2afv	10	Ncapg	15
	Adam19	10	Cit	15
	Brip1os	10	Shcbp1	15
	Ska2	10	Neil3	15
	Smurf2	10	Cenpn	15
	Mycn	10	Spc24	15
	Dock4	10	Kif15	15
	4930447C04Rik	10	Fbxo5	15
	Lin52	10	Aurkb	15
	E2f3	10	Top2a	15
	Gmds	10	Gen1	15
	Dek	10	Efcab11	15
	Sfmbt1	10	Mxd3	15
	Dleu2	10	Pbk	15
	Bora	10	Esco2	15
	Clybl	10	Cdca2	15
	Oxct1	10	Espl1	15
	Rad21	10	Ndc80	15
	Myc	10	Ska1	15
	Zfp53	10	Incenp	15
	Ddx11	10	Kif11	15
	Camkmt	10	Kif4	15
	Rbbp8	10	Fcer1g	16
	2023-03-03	10	Slpi	16
	Spire1	10	Clec12a	16
	Gm35867	10	Tyrobp	16
	Shroom4	10	Calr	16
	Prrg1	10	Irf8	16
	Slc16a2	10	Prtn3	16
	Hmgn5	10	Elane	16
	Fam120c	10	Ccl9	16
	Rbbp7	10	Mpo	16
	Gm15261	10	F13a1	16
	Kcnq5	11	Ly86	16
	Hspd1	11	Tifab	16
	Ncl	11	Cdhr1	16
	Ptma	11	Mcpt8	16
	Set	11	Ctsg	16
	Hnrnpa3	11	Lgals1	16
	Fabp5	11	Rab44	16
	Spata5	11	Nrg2	16
	Hdgf	11	Ap3s1	16
	Anp32e	11	Ms4a3	16
	Anp32b	11	Gria3	16
	Ybx1	11	F630028O10Rik	16
	Srm	11
	AI506816	11
	Hnrnpd	11
	Dynll1	11
	Ran	11
	Hmgb1	11
	Ndufa4	11
	Cycs	11
	Hnrnpa2b1	11
	Tmsb10	11
	Gm44206	11
	Ybx3	11
	H2afj	11
	Arl6ip1	11
	Dctpp1	11
	Tfdp1	11
	Mcph1	11
	Mthfd1l	11
	Mif	11
	Nap1l1	11
	Rpl41	11
	Pa2g4	11
	Ppia	11
	Npm1	11
	Hnrnpab	11
	Rad50	11
	Nme2	11
	Nme1	11
	Atp5g1	11
	Aarsd1	11
	Alyref	11
	Gm10076	11
	Pvt1	11
	Tuba1b	11
	Ranbp1	11
	Cdkn1a	11
	Hsp90ab1	11
	Nolc1	11
	Slc25a5	11
	Hmgb3	11
	Cox7b	11
	Bard1	12
	Zranb3	12
	Exo1	12
	Mcm10	12
	Rad51	12
	Ccne2	12
	Rad54b	12
	Kif24	12
	Cdk5rap2	12
	Stil	12
	Rad54l	12
	Clspn	12
	Aunip	12
	Tyms	12
	Kntc1	12
	Rad18	12
	Fancd2	12
	Rad51ap1	12
	E2f8	12
	Fanci	12
	Blm	12
	Asf1b	12
	Zwilch	12
	Pclaf	12
	Mns1	12
	E2f7	12
	Eldr	12
	Slfn9	12
	Brip1	12
	Cdc6	12
	Brca1	12
	Slc4a1	12
	Tk1	12
	Gen1	12
	Rrm2	12
	Cep128	12
	Ncapg2	12
	Trip13	12
	Diaph3	12
	Atad2	12
	Cenpm	12
	Cdc45	12
	Polq	12
	Cdca5	12
	Gpc3	12
	Hist2h2ac	13
	Hist2h2aa1	13
	H1fx	13
	Tex14	13
	Hist1h2bm	13
	Hist1h2ak	13
	Hist1h1b	13
	Hist1h2ap	13
	Hist1h2br	13
	Hist1h4i	13
	Hist1h2bj	13
	Hist1h4h	13
	Hist1h2bh	13
	Hist1h3f	13
	Hist1h1d	13
	Hist1h3e	13
	Hist1h2ae	13
	Hist1h2ad	13
	Hist1h3d	13
	Hist1h4d	13
	Hist1h2be	13
	Hist1h1e	13
	Hist1h2ac	13
	Hist1h2bc	13
	Hist1h4c	13
	Hist1h1c	13
	Hist1h3c	13
	Hist1h2bb	13
	Hist1h2ab	13
	Hist1h3b	13
	Hist1h4a	13
	Hist1h3a	13
	Hist1h1a	13
	H1f0	13

## Sheet: Supp Table 4
Supplemental Table 4
Overlapping Genes from Module HW3 and HK2
	Condition
Gene	WT Only	Overlap	KO Only
	4732463B04Rik	4933406I18Rik	Adgrg2
	6030498E09Rik	9530026P05Rik	Arhgap29
	Abcg3	Acer2	B3galt1
	Agbl4	Agbl1	Cavin2
	Agmo	Aldh1a1	Ccbe1
	Airn	Art4	Cftr
	Ccl4	Asph	Clca3a1
	Ccnd3	C530008M17Rik	Cldn5
	Cnot6	Chrm3	Clu
	Dlg2	Clec1a	Ctnnal1
	Elavl4	Clec9a	Dennd5b
	Ezh1	Cpne8	Gm16083
	Fkbp5	Cyp26b1	Gm17473
	Gm42031	Dnm3	Gnai1
	Gm43305	Eya4	Kcnb2
	Gm49980	Gda	Klhl4
	Gm50115	Ghr	Ldb2
	Gpc5	Glis3	Luzp2
	Gprin3	Gm17276	Mannr
	Hacd4	Gm28905	Meg3
	Hip1	Grb10	Meis2
	Il1rapl2	H2-Aa	Mt2
	Itsn1	Hoxb8	Myo1e
	Kcnd3	Igf1	Nav1
	Magi1	Itgb3	Neo1
	Mamdc2	Lancl3	Nova1
	Mcc	Lhcgr	Npas3
	Mitf	Lmcd1	Nrg4
	Mllt3	Magi2	Ocln
	Myof	Matn4	Pde3a
	Nbea	Mmp16	Phactr1
	Nr3c2	Mmrn1	Plcb1
	Pbx3	Mt1	Plekhg1
	Pcdh7	Nav3	Prkd1
	Pdgfd	Ncam2	Ptprk
	Prex2	Ndnf	Rhoj
	Rasgef1b	Nrk	Rin2
	Ror2	Ntn4	Sbf2
	Rora	Nupr1	Selp
	S100a6	Pdgfc	Sema6a
	Setbp1	Pgr	Stxbp6
	Shroom3	Pkhd1l1	Tc2n
	Slc25a54	Plcl1	Thsd4
	Sox5	Plk2	Timp3
	St6gal1	Plscr2	Tmem117
	Tbxas1	Plxdc2	Tmem45a2
	Tek	Rab27b	Veph1
	Zbtb16	Rarb	Vwf
	Zfp981	Runx1t1	Xkr6
		Serpina3g
		Shisa9
		Slamf1
		Slc17a8
		Slfn2
		Socs2
		Sorbs2
		Sorbs2os
		Sult1a1
		Sytl5
		Tgm2
		Tmtc2
		Tnip3
		Tox
		Trim47
		Trpc6

## Sheet: Supp Table 5
Supplemental Table 5
Module Genes for cells at stress as detailed in Figure 3
Genotype	WT		KO
	Gene	Module	Gene	Module
	Rrs1	1	Imp4	1
	Eif5b	1	Wdr12	1
	Wdr12	1	Usp37	1
	Atic	1	Utp14b	1
	Usp37	1	Psmd1	1
	Psmd1	1	D130058E05Rik	1
	Ncl	1	Ndufa10	1
	D130058E05Rik	1	Bok	1
	Zranb3	1	Gm7967	1
	Ptpn7	1	Dbi	1
	Uchl5	1	Zranb3	1
	Teddm2	1	Ptpn7	1
	Cacybp	1	Nav1	1
	Cenpl	1	Uchl5	1
	Hnrnpu	1	Hspa14	1
	Parp1	1	Cdc123	1
	Hacd1	1	Proser2	1
	Set	1	Exosc2	1
	Hspa5	1	Swi5	1
	Phf19	1	Hspa5	1
	Hnrnpa3	1	Phf19	1
	Selenoh	1	Selenoh	1
	Ccdc34	1	Pdia3	1
	Pdia3	1	Snx5	1
	Ahcy	1	Eif6	1
	Eif6	1	Rab5if	1
	Rab5if	1	Rpn2	1
	Rpn2	1	Ddx27	1
	Ddx27	1	Ctsz	1
	Prelid3b	1	Prelid3b	1
	Actl6a	1	Sclt1	1
	Sclt1	1	Rbm46	1
	Ndufc1	1	Pmf1	1
	Hdgf	1	Fdps	1
	Pmf1	1	Krtcap2	1
	Ssr2	1	Slc16a1	1
	Anp32e	1	S1pr1	1
	Hist2h4	1	Sass6	1
	Slc16a1	1	Ssx2ip	1
	Sass6	1	Tomm5	1
	Pitx2	1	Nans	1
	4930519L02Rik	1	Ptgr1	1
	Ssx2ip	1	Pole3	1
	Ndufb6	1	Cdk5rap2	1
	Ubap2	1	Cntln	1
	Arhgef39	1	Haus6	1
	Hemgn	1	Cdkn2c	1
	Anp32b	1	Ctps	1
	Nans	1	Ak2	1
	Pole3	1	Hmgn2	1
	Cdk5rap2	1	Ddost	1
	Cntln	1	Dbf4	1
	Haus6	1	Pclo	1
	Ctps	1	Abcf2	1
	Pabpc4	1	Ost4	1
	Ak2	1	Mrpl33	1
	Nudc	1	Evc2	1
	Hmgn2	1	Pcdh7	1
	Srm	1	Arap2	1
	Mrpl20	1	Rfc1	1
	2510017J16Rik	1	C530008M17Rik	1
	Pclo	1	Paics	1
	AI506816	1	2023-09-11	1
	Cad	1	Lin54	1
	Ppm1g	1	Atp5k	1
	Mrpl33	1	Erp29	1
	Ywhah	1	Gusb	1
	Pcdh7	1	Polr2j	1
	Rfc1	1	Psmg3	1
	C530008M17Rik	1	Pdap1	1
	Ppat	1	Gtf3a	1
	2023-09-11	1	Tspan33	1
	Hnrnpd	1	Hoxa5	1
	Lin54	1	Lsm5	1
	Atp5k	1	Gprin3	1
	Erp29	1	Pole4	1
	Cct6a	1	Bola3	1
	Gusb	1	Alms1	1
	Baz1b	1	Isy1	1
	Eif3b	1	Rpn1	1
	Slc7a1	1	Chchd6	1
	Nup205	1	Chchd4	1
	Ndufb2	1	Lsm3	1
	Cycs	1	Ankrd26	1
	Hoxa5	1	Mrpl51	1
	Lsm5	1	H2afj	1
	Serbp1	1	Strap	1
	Alms1	1	Prpf31	1
	Rpn1	1	Tnnt1	1
	Chchd6	1	Trim28	1
	Chchd4	1	Ube2m	1
	Bhlhe40	1	Snrpa	1
	Hnrnpf	1	Timm50	1
	Tpi1	1	Psmd8	1
	Fkbp4	1	Tmem147	1
	Ybx3	1	Uba2	1
	H2afj	1	Bax	1
	Tmem238	1	Anapc15	1
	Trim28	1	Wee1	1
	Ube2m	1	Coq7	1
	Cd3eap	1	Ndufab1	1
	Tmem147	1	Nsmce1	1
	Bax	1	Apobr	1
	Snrpa1	1	Gdpd3	1
	Aen	1	Psmd13	1
	Ddias	1	Ccnd1	1
	Wee1	1	Tex15	1
	Gdpd3	1	Casp3	1
	Tex15	1	Lsm4	1
	Msmo1	1	Ccdc124	1
	Lsm4	1	Haus8	1
	Ccdc124	1	Got2	1
	Pgls	1	Cyb5b	1
	Lsm6	1	Zfp612	1
	Cyb5b	1	Nup133	1
	Zfp612	1	Zfp846	1
	Nup133	1	Eif3g	1
	Smco4	1	Cdkn2d	1
	Cdkn2d	1	Rexo2	1
	Elof1	1	Ncam1	1
	Thyn1	1	Sdhd	1
	Rexo2	1	Cox5a	1
	Sdhd	1	Rps27l	1
	Rps27l	1	Poc1a	1
	Gm28731	1	Manf	1
	Manf	1	Higd1a	1
	Smarcc1	1	Mthfd1l	1
	Higd1a	1	Syne1	1
	Mthfd1l	1	Fam184a	1
	Syne1	1	Ppa1	1
	Fam184a	1	H2afy2	1
	Pcnt	1	Cisd1	1
	Gm47015	1	Pcnt	1
	Cdc34	1	Cdc34	1
	Timm13	1	Bsg	1
	Lmnb2	1	Palm	1
	Gm16104	1	Lmnb2	1
	Hsp90b1	1	Shmt2	1
	Gm17745	1	Uqcr10	1
	Eef1akmt3	1	Nefh	1
	Uqcr10	1	Commd1	1
	Commd1	1	Uqcrq	1
	Hnrnpab	1	Rad50	1
	Nhp2	1	Sparc	1
	Hspa4	1	Cops3	1
	Uqcrq	1	Tnfsf13os	1
	Rad50	1	0610010K14Rik	1
	G3bp1	1	Ska2	1
	Shmt1	1	Dynll2	1
	Stxbp4	1	Slc35b1	1
	Phb	1	Aarsd1	1
	Lsm12	1	Lsm12	1
	Ftsj3	1	Psmc5	1
	Eif4a3	1	Eif4a3	1
	Mrpl12	1	P4hb	1
	P4hb	1	Pdia6	1
	Cenpx	1	Odc1	1
	Pdia6	1	Fancm	1
	Odc1	1	Syne2	1
	Baz1a	1	Cep128	1
	Fancm	1	Ifi27	1
	Syne2	1	Glrx5	1
	Mthfd1	1	Cinp	1
	Eif2s1	1	Dtnbp1	1
	Cep128	1	Sfxn1	1
	Calm1	1	Prelid1	1
	Glrx5	1	Smn1	1
	Ahnak2	1	Ak6	1
	Cdca7l	1	Rgs7bp	1
	E2f3	1	Ccno	1
	Sfxn1	1	Adk	1
	Nop16	1	Gm43305	1
	Prelid1	1	Haus4	1
	Ak6	1	Dhrs4	1
	Isl1	1	Cenpj	1
	Chchd1	1	Fam124a	1
	Adk	1	Dgkh	1
	Gnl3	1	Mrpl13	1
	Timm23	1	Ift27	1
	Haus4	1	Polr2f	1
	Bora	1	Phf5a	1
	Dis3	1	Smdt1	1
	Nipal2	1	Nup50	1
	Rad21	1	Creld2	1
	Ift27	1	Gpr84	1
	Phf5a	1	Nubp1	1
	Smdt1	1	Sdf2l1	1
	Nup50	1	Tfrc	1
	Ncaph2	1	Hmgn1	1
	Gspt1	1	Metrn	1
	Ydjc	1	Mcrip2	1
	Chaf1b	1	Mrpl28	1
	Hmgn1	1	Snrpc	1
	A630089N07Rik	1	1700097N02Rik	1
	Pgp	1	Dnah8	1
	Metrn	1	Nelfe	1
	Mcrip2	1	Lsm2	1
	Mrpl28	1	Gm26917	1
	Uqcc2	1	2310039H08Rik	1
	Snrpc	1	Tomm6	1
	Dnah8	1	Mydgf	1
	Rrp1b	1	Nrtn	1
	Pfdn6	1	Lhcgr	1
	Lsm2	1	Setbp1	1
	Gm26917	1	Txnl4a	1
	Gm42418	1	Eif1ad	1
	Cenpq	1	Rnaseh2c	1
	Dnph1	1	Fkbp2	1
	2310039H08Rik	1	Stip1	1
	Nrtn	1	Oosp1	1
	Dpy30	1	Mrpl16	1
	Hspa9	1	Fxn	1
	3222401L13Rik	1	Pum3	1
	Tcerg1	1	Myof	1
	Bvht	1	Ndufb8	1
	Txnl4a	1	Smc3	1
	Banf1	1	Nrap	1
	Eif1ad	1	Suv39h1	1
	Znrd2	1	Zcchc12	1
	Majin	1	Ndufa1	1
	Fkbp2	1	Pbdc1	1
	Stip1	1	Nap1l3	1
	Psat1	1	Bex4	1
	Pum3	1	Eif1ax	1
	Nolc1	1	mt-Nd6	1
	Smc3	1	Cox5b	2
	Suv39h1	1	Hspe1	2
	Utp14a	1	Tuba4a	2
	Rbmx2	1	Ptma	2
	Pbdc1	1	Actr3	2
	Eif1ax	1	Il10	2
	mt-Nd6	1	Snrpe	2
	Mcm3	2	Tagln2	2
	Prim2	2	Fh1	2
	2810408I11Rik	2	Vim	2
	Bard1	2	Hacd1	2
	Dtymk	2	Tubb4b	2
	Gm28187	2	Rpl7a	2
	Mcm6	2	Psmb7	2
	Ube2t	2	Neb	2
	Csrp1	2	Psmd14	2
	Gm20045	2	Ola1	2
	Exo1	2	Atp5g3	2
	Lin9	2	Ssrp1	2
	Dtl	2	Psmc3	2
	Mcm10	2	Serf2	2
	Nudt5	2	Snrpb	2
	Rif1	2	Cst3	2
	Arl6ip6	2	Id1	2
	Hat1	2	Raly	2
	Cdca7	2	Ahcy	2
	Slc43a3	2	Atp5e	2
	Rad51	2	Psma7	2
	Oip5	2	Mrps28	2
	Wdr76	2	Fabp5	2
	Dut	2	Gnb4	2
	Pcna	2	Ndufb5	2
	Trmt6	2	Ndufc1	2
	Mcm8	2	Smc4	2
	Nxt1	2	Lmna	2
	Gins1	2	S100a4	2
	E2f1	2	S100a6	2
	Rbl1	2	S100a10	2
	Mybl2	2	Psmb4	2
	Mlf1	2	Bola1	2
	Mnd1	2	Phgdh	2
	Nes	2	Atp5f1	2
	Syt11	2	Psma5	2
	Krtcap2	2	1810037I17Rik	2
	Bola1	2	Ndufb6	2
	Spag17	2	Sec61b	2
	Ttf2	2	Txn1	2
	Zgrf1	2	Rps6	2
	Ccne2	2	Magoh	2
	Rad54b	2	Prdx1	2
	Mms22l	2	Ybx1	2
	Casp8ap2	2	Psmb2	2
	Psip1	2	Rbbp4	2
	Cdkn2a	2	Snhg3	2
	Usp1	2	Atpif1	2
	Orc1	2	Sh3bgrl3	2
	Foxd2os	2	Stmn1	2
	Stil	2	Micos10	2
	Rad54l	2	Sdhb	2
	Nasp	2	Eno1	2
	Ppih	2	Park7	2
	Mrps15	2	Tomm7	2
	Clspn	2	Ywhah	2
	Rcc1	2	Lyar	2
	Rpa2	2	Dynll1	2
	Aunip	2	Cox6a1	2
	E2f2	2	Rplp0	2
	Cenps	2	Pebp1	2
	Fam133b	2	Cfap73	2
	Tyms	2	Chchd2	2
	Slbp	2	Mdh2	2
	Cenpc1	2	Actb	2
	Dck	2	Atp5j2	2
	Cdc7	2	Sem1	2
	Pole	2	Ndufa4	2
	Ung	2	Ndufa5	2
	Rfc5	2	Nup205	2
	Anapc5	2	Fmc1	2
	Kntc1	2	Ndufb2	2
	Rfc2	2	Snrpg	2
	Mcm7	2	Gapdh	2
	Psmg3	2	Cd9	2
	Kdelr2	2	Ndufa9	2
	Brca2	2	Cox6b2	2
	Rfc3	2	Rpl28	2
	Ptn	2	Calm3	2
	Ezh2	2	Snrpd2	2
	Mthfd2	2	Psmc4	2
	Mcm2	2	Yif1b	2
	Rad18	2	Cox6b1	2
	Fancd2	2	Klk8	2
	Ccdc77	2	Ldha	2
	Rad51ap1	2	Nav2	2
	Strap	2	Idh2	2
	Prpf31	2	Rps17	2
	Lig1	2	Psma1	2
	Sae1	2	Coro1a	2
	Timm50	2	Ifitm2	2
	Hcst	2	Phlda2	2
	Haus5	2	Isyna1	2
	Uba2	2	Rbmxl1	2
	Ccne1	2	Ndufb7	2
	Pold1	2	Cotl1	2
	E2f8	2	Cox4i1	2
	Ticrr	2	Nrp1	2
	Blm	2	Hspa8	2
	Pold3	2	Atp5l	2
	Rrm1	2	Psma4	2
	Ipo7	2	Rpl4	2
	Ndufab1	2	Ciao2a	2
	Bola2	2	C2cd4b	2
	Hirip3	2	Anxa2	2
	Tfdp1	2	Cox7a2	2
	Gins4	2	Rpl29	2
	Cenpu	2	Gpx1	2
	Hpf1	2	Impdh2	2
	Haus8	2	Uqcrc1	2
	Mcm5	2	Rpsa	2
	Asf1b	2	Rpl14	2
	Syce2	2	Sf3b5	2
	Rnaseh2a	2	Rps12	2
	Orc6	2	Snrpd3	2
	Gins3	2	Chchd10	2
	Cmc2	2	Wdr18	2
	Cenpn	2	Atp5d	2
	Gins2	2	Uqcr11	2
	Cdt1	2	Oaz1	2
	Fanca	2	Snrpf	2
	Dnmt1	2	Ndufa12	2
	Spc24	2	Mrpl42	2
	Ncapd3	2	Nap1l1	2
	Chek1	2	Ptges3	2
	Idh3a	2	Atp5b	2
	Zwilch	2	Rpl41	2
	Tipin	2	Sarnp	2
	Pclaf	2	Ppia	2
	Cgas	2	H2afv	2
	Topbp1	2	Sec61g	2
	Prkar2a	2	Npm1	2
	Cdc25a	2	Hint1	2
	Cenpw	2	Atox1	2
	H2afy2	2	Tmem256	2
	Dna2	2	Pfn1	2
	Sumo3	2	Nme2	2
	Tmpo	2	Psmb3	2
	E2f7	2	Rpl27	2
	Nup107	2	Atp5h	2
	Shmt2	2	Sumo2	2
	Prim1	2	Actg1	2
	Timeless	2	Smc6	2
	Pold2	2	Psma6	2
	Fignl1	2	Rpl36al	2
	Eldr	2	Nin	2
	Tmem107	2	Calm1	2
	Rnf227	2	Ndufb1-ps	2
	Rpa1	2	Hsp90aa1	2
	Tmem97	2	Tnfaip2	2
	Suz12	2	Atp5mpl	2
	Atad5	2	Psma2	2
	Slfn9	2	Tmem14c	2
	Brip1	2	Dek	2
	Lrrc59	2	Ndufs6	2
	Eme1	2	Cox7c	2
	Cdc6	2	Rpl15	2
	Psmc3ip	2	Tkt	2
	Tubg1	2	Hnrnpc	2
	Aarsd1	2	Psmb5	2
	Brca1	2	Psme2	2
	G6pc3	2	Nedd8	2
	BC030867	2	Gm10076	2
	Nup85	2	Cct5	2
	Tk1	2	Cox6c	2
	Alyref	2	Cyc1	2
	Gen1	2	Rpl8	2
	Rrm2	2	Lgals1	2
	Lrr1	2	Tomm22	2
	Pole2	2	Snu13	2
	Dlk1	2	Tuba1b	2
	Siva1	2	Atp5g2	2
	Tedc1	2	Ube2l3	2
	Ncapg2	2	Atp5j	2
	Gmnn	2	Atp5o	2
	Zfp367	2	Mrpl18	2
	Trip13	2	Elob	2
	Dhfr	2	Rps2	2
	Cenph	2	Cuta	2
	Cenpk	2	Uqcc2	2
	4930452B06Rik	2	Srsf3	2
	Dnajc9	2	Mtch1	2
	Nt5dc2	2	U2af1	2
	Wdhd1	2	Ddx39b	2
	Gm43305	2	Tubb5	2
	Rnaseh2b	2	Gm42418	2
	Diaph3	2	AY036118	2
	Ipo5	2	Hsp90ab1	2
	Oxct1	2	Ndufa11	2
	Nup155	2	Reep5	2
	Skp2	2	Mrpl21	2
	Dscc1	2	Ndufv1	2
	Atad2	2	Gstp1	2
	Cenpm	2	Ppp1ca	2
	Creld2	2	Cfl1	2
	Cbx5	2	Cox8a	2
	Nmral1	2	Eef1g	2
	Rmi2	2	Ahnak	2
	Mcm4	2	Tmem258	2
	Sdf2l1	2	Atp5md	2
	Cdc45	2	Rbm3	2
	Rfc4	2	Uxt	2
	Rnf168	2	Slc25a5	2
	Polq	2	Hprt	2
	Cd200r4	2	Ssr4	2
	Gart	2	Cox7b	2
	Pkmyt1	2	Pgk1	2
	Chtf18	2	Mcm3	3
	Stub1	2	Prim2	3
	Ppil1	2	Gm8251	3
	Nelfe	2	2810408I11Rik	3
	Tcf19	2	Bard1	3
	Nrm	2	Gm16341	3
	Chaf1a	2	Dtymk	3
	Uhrf1	2	Mcm6	3
	Msh6	2	Ube2t	3
	Celf4	2	Csrp1	3
	Me2	2	Cenpl	3
	Pola2	2	Igsf8	3
	Cdca5	2	Exo1	3
	Fen1	2	Lin9	3
	Fam111a	2	Dtl	3
	Hells	2	Mcm10	3
	Pola1	2	Lhx2	3
	Ercc6l	2	Rif1	3
	Prdx4	2	Cdca7	3
	Gm47283	2	Slc43a3	3
	Cox5b	3	Rad51	3
	Ndufa10	3	Oip5	3
	Dbi	3	Wdr76	3
	Tagln2	3	Gatm	3
	Vim	3	Dut	3
	Rpl7a	3	Pcna	3
	Swi5	3	Mcm8	3
	Ola1	3	Gins1	3
	Atp5g3	3	E2f1	3
	Nop10	3	Rbl1	3
	Serf2	3	Mybl2	3
	Snrpb	3	Mlf1	3
	Cst3	3	Mnd1	3
	Raly	3	Syt11	3
	Romo1	3	Ivl	3
	Ctsz	3	Ttf2	3
	Atp5e	3	Zgrf1	3
	Mrps28	3	Bank1	3
	Ndufb5	3	Ccne2	3
	Lmna	3	Rad54b	3
	S100a4	3	Mms22l	3
	S100a6	3	Casp8ap2	3
	S100a10	3	Ubap2	3
	Psma5	3	Psip1	3
	1810037I17Rik	3	Usp1	3
	Tomm5	3	Orc1	3
	Sec61b	3	Foxd2os	3
	Txn1	3	Stil	3
	Ptgr1	3	Rad54l	3
	Rps6	3	Nasp	3
	Psmb2	3	Ppih	3
	Sh3bgrl3	3	Clspn	3
	Ddost	3	Rcc1	3
	Micos10	3	Rpa2	3
	Sdhb	3	Aunip	3
	Park7	3	E2f2	3
	Tomm7	3	Cenps	3
	Abcf2	3	Fam133b	3
	Ost4	3	Cyp51	3
	Lyar	3	Tyms	3
	Dynll1	3	Slbp	3
	Cox6a1	3	Cenpc1	3
	Rplp0	3	Dck	3
	Pebp1	3	Cdc7	3
	Polr2j	3	Pole	3
	Pdap1	3	Ung	3
	Atp5j2	3	Cit	3
	Gtf3a	3	Rfc5	3
	Sem1	3	Kntc1	3
	Ndufa4	3	Mospd3	3
	Ndufa5	3	Mcm7	3
	Fmc1	3	Kdelr2	3
	Bola3	3	Brca2	3
	Snrpg	3	Rfc3	3
	Lsm3	3	Ezh2	3
	Phb2	3	Mthfd2	3
	Gapdh	3	Mcm2	3
	Mrpl51	3	Rad18	3
	Cd9	3	Ccdc77	3
	Hist4h4	3	Rad51ap1	3
	Eps8l1	3	Lig1	3
	Rpl28	3	Sae1	3
	Ptgir	3	Haus5	3
	Calm3	3	Ccne1	3
	Snrpd2	3	E2f8	3
	Snrpa	3	Ticrr	3
	Psmd8	3	Blm	3
	Cox6b1	3	Ddias	3
	Etfb	3	Rrm1	3
	Klk8	3	Hirip3	3
	Ldha	3	Tubgcp2	3
	Rps17	3	Tfdp1	3
	Anapc15	3	Gins4	3
	Coq7	3	Cenpu	3
	Ifitm2	3	Hpf1	3
	Phlda2	3	Mcm5	3
	Ccnd1	3	Asf1b	3
	Tpm4	3	Farsa	3
	Rbmxl1	3	Syce2	3
	Ndufb7	3	Rnaseh2a	3
	Got2	3	Orc6	3
	Tppp3	3	Gins3	3
	Cotl1	3	Cmc2	3
	Cox4i1	3	Cenpn	3
	Nrp1	3	Gins2	3
	Hspa8	3	Cdt1	3
	Psma4	3	Fanca	3
	Rpl4	3	Dnmt1	3
	Ciao2a	3	Spc24	3
	Anxa2	3	Ncapd3	3
	Cox7a2	3	Chek1	3
	Rpl29	3	Zwilch	3
	Gpx1	3	Tipin	3
	Impdh2	3	Pclaf	3
	Rpsa	3	Cgas	3
	Rpl14	3	Topbp1	3
	Sf3b5	3	Prkar2a	3
	Mtfr2	3	Cdc25a	3
	Rps12	3	Nup43	3
	Cisd1	3	Mtfr2	3
	Snrpd3	3	Cenpw	3
	Chchd10	3	Dna2	3
	Bsg	3	Sumo3	3
	Atp5d	3	Tmpo	3
	Uqcr11	3	E2f7	3
	Oaz1	3	Nup107	3
	Rpl41	3	Prim1	3
	H2afv	3	Timeless	3
	Sec61g	3	Pold2	3
	Hint1	3	Fignl1	3
	Sparc	3	Eldr	3
	Atox1	3	Ctc1	3
	Cops3	3	Tmem107	3
	Tnfsf13os	3	Rnf227	3
	Tmem256	3	Tmem97	3
	0610010K14Rik	3	Atad5	3
	Pfn1	3	Slfn9	3
	Nme2	3	Brip1	3
	Rpl27	3	Lrrc59	3
	Psmc5	3	Eme1	3
	Atp5h	3	Cdc6	3
	Actg1	3	Psmc3ip	3
	Rpl36al	3	Tubg1	3
	Erh	3	Brca1	3
	Atp5mpl	3	G6pc3	3
	Psma2	3	BC030867	3
	Tmem14c	3	Nup85	3
	Cox7c	3	Tk1	3
	Rpl15	3	Gen1	3
	Hnrnpc	3	Rrm2	3
	Psmb5	3	Lrr1	3
	Dhrs4	3	Pole2	3
	Nedd8	3	Siva1	3
	Gm10076	3	Tedc1	3
	Dock9	3	Ncapg2	3
	Cct5	3	Idi1	3
	Cox6c	3	Gmnn	3
	Mrpl13	3	Zfp367	3
	Rpl8	3	Trip13	3
	Lgals1	3	Dhfr	3
	Tomm22	3	Cenph	3
	Snu13	3	Cenpk	3
	Tspo	3	Dnajc9	3
	Atp5g2	3	Nt5dc2	3
	Ube2l3	3	Wdhd1	3
	Adamts1	3	Rnaseh2b	3
	Cct8	3	Diaph3	3
	Atp5o	3	Ipo5	3
	Elob	3	Dock9	3
	Rps2	3	Nup155	3
	Cuta	3	Skp2	3
	Mtch1	3	Dscc1	3
	1700097N02Rik	3	Atad2	3
	Hsp90ab1	3	Cenpm	3
	Tomm6	3	Cbx5	3
	Ndufa11	3	Nmral1	3
	Snrpd1	3	Rmi2	3
	Rbbp8	3	Mcm4	3
	Reep5	3	Cdc45	3
	Mrpl21	3	Rfc4	3
	Ppp1ca	3	Polq	3
	Rnaseh2c	3	Gart	3
	Cox8a	3	Pkmyt1	3
	Eef1g	3	Chtf18	3
	Ahnak	3	Stub1	3
	Tmem258	3	Ppil1	3
	Ndufb8	3	Tcf19	3
	Atp5md	3	Nrm	3
	Cfp	3	Chaf1a	3
	Ndufa1	3	Uhrf1	3
	Ssr4	3	Ndc80	3
	Cox7b	3	Me2	3
	Pgk1	3	Haus1	3
	Hmgn5	3	Pola2	3
	Tex30	4	Cdca5	3
	Hspd1	4	Fen1	3
	Hspe1	4	Fam111a	3
	Nop58	4	Psat1	3
	Tuba4a	4	Hells	3
	Ptma	4	Pola1	3
	Nifk	4	Ercc6l	3
	Actr3	4	Gm47283	3
	Snrpe	4	Rrs1	4
	Fh1	4	Eif5b	4
	Cdc123	4	Tex30	4
	Zmynd19	4	Hspd1	4
	Tubb4b	4	Nop58	4
	Exosc2	4	Atic	4
	Psmb7	4	Ncl	4
	Psmd14	4	Nifk	4
	Ssrp1	4	Cacybp	4
	Psmc3	4	Catspere2	4
	Gatm	4	Hnrnpu	4
	Nop56	4	Parp1	4
	Snx5	4	Nudt5	4
	Psma7	4	Zmynd19	4
	Exosc8	4	Set	4
	Smc4	4	Arl6ip6	4
	Gpatch4	4	Hat1	4
	Cct3	4	Hnrnpa3	4
	Psmb4	4	Nop10	4
	Phgdh	4	Nop56	4
	Atp5f1	4	Trmt6	4
	Gar1	4	Nxt1	4
	Mdn1	4	Romo1	4
	Magoh	4	Actl6a	4
	Prdx1	4	Exosc8	4
	Ybx1	4	Hdgf	4
	Rbbp4	4	Gpatch4	4
	Snhg3	4	Cct3	4
	Mrto4	4	Anp32e	4
	Eno1	4	Sf3b4	4
	Atad3a	4	Gar1	4
	Dbf4	4	Mdn1	4
	Dnajc2	4	Anp32b	4
	Paics	4	Pabpc4	4
	Kmt5a	4	Nudc	4
	Ran	4	Mrto4	4
	Chchd2	4	Srm	4
	Mdh2	4	Atad3a	4
	Actb	4	Mrpl20	4
	Rpa3	4	Dnajc2	4
	Cbx3	4	AI506816	4
	Pole4	4	Cad	4
	Cct7	4	Ppm1g	4
	Tomm40	4	Dancr	4
	Exosc5	4	Ppat	4
	Psmc4	4	Hnrnpd	4
	Fbl	4	Anapc5	4
	Yif1b	4	Kmt5a	4
	Prmt1	4	Ran	4
	Ruvbl2	4	Cct6a	4
	Idh2	4	Baz1b	4
	Psma1	4	Zcwpw1	4
	Nsmce1	4	Eif3b	4
	Coro1a	4	Slc7a1	4
	Dctpp1	4	Cycs	4
	Tubgcp2	4	Cbx3	4
	Agpat5	4	Serbp1	4
	Isyna1	4	Cct7	4
	Psmd7	4	Hnrnpf	4
	Eif3g	4	Phb2	4
	Atp5l	4	Tpi1	4
	Cox5a	4	Fkbp4	4
	Poc1a	4	Ybx3	4
	Ifrd2	4	Tmem238	4
	Uqcrc1	4	Ckm	4
	Ulbp1	4	Tomm40	4
	Nup43	4	Exosc5	4
	Ppa1	4	Fbl	4
	Mif	4	Etfb	4
	Palm	4	Pold1	4
	Wdr18	4	Prmt1	4
	Snrpf	4	Ruvbl2	4
	Ndufa12	4	Snrpa1	4
	Mrpl42	4	Pold3	4
	Nap1l1	4	Ipo7	4
	Mettl1	4	Bola2	4
	Cdk4	4	Dctpp1	4
	Ptges3	4	Agpat5	4
	Atp5b	4	Pgls	4
	Pa2g4	4	Lsm6	4
	Sarnp	4	Psmd7	4
	Nefh	4	Smco4	4
	Ppia	4	Elof1	4
	Snhg15	4	Thyn1	4
	Xpo1	4	Idh3a	4
	Npm1	4	Ifrd2	4
	Nudcd2	4	Mif	4
	Eif4a1	4	Timm13	4
	Eif5a	4	Hsp90b1	4
	C1qbp	4	Mettl1	4
	Mybbp1a	4	Cdk4	4
	Ska2	4	Pa2g4	4
	Nme1	4	Snhg15	4
	Atp5g1	4	Xpo1	4
	Psmb3	4	Nudcd2	4
	Sumo2	4	Hnrnpab	4
	Galk1	4	Nhp2	4
	Srsf2	4	Hspa4	4
	Smc6	4	G3bp1	4
	Bzw2	4	Shmt1	4
	Psma6	4	Cenpv	4
	Zfp36l1	4	Eif4a1	4
	Ndufb1-ps	4	Eif5a	4
	Hsp90aa1	4	C1qbp	4
	Dek	4	Mybbp1a	4
	Ndufs6	4	Rpa1	4
	Mrpl36	4	Suz12	4
	Tkt	4	Nme1	4
	Apex1	4	Phb	4
	Supt16	4	Atp5g1	4
	Psme2	4	Psme3	4
	Sacs	4	Ftsj3	4
	Pinx1	4	Galk1	4
	Uchl3	4	Srsf2	4
	Cyc1	4	Mrpl12	4
	Polr2f	4	Alyref	4
	Tuba1b	4	Cenpx	4
	Ranbp1	4	Bzw2	4
	Tfrc	4	Baz1a	4
	Umps	4	Mthfd1	4
	Naa50	4	Eif2s1	4
	Atp5j	4	Erh	4
	Mrpl18	4	Cdca7l	4
	Tcp1	4	E2f3	4
	Srsf3	4	Nop16	4
	U2af1	4	Nsun2	4
	Ddx39b	4	Mrpl36	4
	Tubb5	4	Chchd1	4
	AY036118	4	Gnl3	4
	Mydgf	4	Timm23	4
	Etf1	4	Apex1	4
	Snhg4	4	Supt16	4
	Haus1	4	Sacs	4
	Ndufv1	4	Dis3	4
	Gstp1	4	Uchl3	4
	Cfl1	4	Gspt1	4
	Ppp1r14b	4	Ydjc	4
	Oosp1	4	Ranbp1	4
	Fxn	4	Rnf168	4
	Rbm3	4	Umps	4
	Slc25a5	4	Naa50	4
	Hprt	4	Cct8	4
	Dkc1	4	Chaf1b	4
	Timm8a1	4	A630089N07Rik	4
	Rbbp7	4	Tcp1	4
	mt-Nd1	4	Pgp	4
	Gm8251	5	Rrp1b	4
	Sgo2a	5	Pfdn6	4
	Hjurp	5	Dnph1	4
	Nucks1	5	Dpy30	4
	Kif14	5	Msh6	4
	Aspm	5	Snrpd1	4
	Nuf2	5	Etf1	4
	Cenpf	5	Hspa9	4
	Nsl1	5	Snhg4	4
	Gm38037	5	Tcerg1	4
	Nek2	5	Tcof1	4
	Mastl	5	Mc5r	4
	Sapcd2	5	Banf1	4
	Spc25	5	Znrd2	4
	Ckap5	5	Ppp1r14b	4
	Kif18a	5	Ccdc86	4
	Arhgap11a	5	Exosc1	4
	Bub1b	5	Nolc1	4
	Knstrn	5	Dkc1	4
	Knl1	5	Timm8a1	4
	Nusap1	5	Morc4	4
	Myef2	5	Prdx4	4
	Ncaph	5	Rbbp7	4
	Bub1	5	mt-Nd1	4
	Ckap2l	5	Il1r1	5
	Cdc25b	5	Il18r1	5
	Tpx2	5	Aox4	5
	Fam83d	5	Gm20342	5
	Ube2c	5	Cxcr2	5
	Aurka	5	Sned1	5
	Ect2	5	Sell	5
	Ccna2	5	Fcgr3	5
	Plk4	5	Cd244a	5
	Trim59	5	Cd48	5
	Cks1b	5	Ifi209	5
	Psrc1	5	Cd34	5
	Gpsm2	5	Camk1d	5
	Cenpe	5	Card9	5
	H2afz	5	Lcn2	5
	Depdc1a	5	AA467197	5
	Melk	5	Atp8b4	5
	Smc2	5	Hdc	5
	Kif2c	5	Cst7	5
	Cdc20	5	Slpi	5
	Cdca8	5	Mgst2	5
	Cenpa	5	Il12a	5
	Tacc3	5	Scamp3	5
	Ncapg	5	Ctss	5
	Spp1	5	Cd52	5
	Ccdc18	5	Runx3	5
	Cit	5	Padi2	5
	Hmgb1	5	Dhrs3	5
	Mad2l1	5	Cdk6	5
	H1fx	5	1700003C15Rik	5
	Cdca3	5	Sema3d	5
	Ptms	5	Igfbp7	5
	Ncapd2	5	Plac8	5
	Foxm1	5	Mlec	5
	Lockd	5	Ncf1	5
	Ube2s	5	Lat2	5
	Cep89	5	Rasa4	5
	Prc1	5	Flt3	5
	Arl6ip1	5	Gm26597	5
	Plk1	5	Tmsb10	5
	Kif22	5	Clec4e	5
	Bub3	5	Gm44067	5
	Mki67	5	BC035044	5
	Shcbp1	5	Clec2i	5
	Ckap2	5	Clec12a	5
	Neil3	5	Klrd1	5
	Hmgb2	5	Pglyrp1	5
	Ddx39	5	Atp1a3	5
	Gm42047	5	Pou2f2	5
	Anln	5	Tyrobp	5
	Rnf26	5	Dmkn	5
	H2afx	5	Cebpa	5
	Kif23	5	Nkg7	5
	Pif1	5	Cd33	5
	Ccnb2	5	Slco3a1	5
	Mns1	5	Tm6sf1	5
	Ttk	5	Igsf6	5
	Kif15	5	Caly	5
	Fbxo5	5	Calr	5
	Rtkn2	5	Adgrg3	5
	Cdk1	5	Hp	5
	Dazap1	5	Irf8	5
	Fzr1	5	Il10ra	5
	Parpbp	5	Trf	5
	Gas2l3	5	Arpp21	5
	Spdl1	5	Gm33332	5
	Hmmr	5	Gm26740	5
	Hist3h2ba	5	Prss57	5
	Aurkb	5	Elane	5
	Pimreg	5	Tbxa2r	5
	Haspin	5	Ckap4	5
	Spag5	5	B4galnt1	5
	Prr11	5	Tespa1	5
	Top2a	5	9930111J21Rik2	5
	Kif18b	5	Btnl9	5
	Kpna2	5	Slc22a4	5
	Jpt1	5	Spns3	5
	Birc5	5	Ccl9	5
	G2e3	5	Ccl3	5
	Mis18bp1	5	Wfdc17	5
	Efcab11	5	Wfdc18	5
	Ifi27l2a	5	Mpo	5
	Hist1h4i	5	Fam117a	5
	Hist1h2bc	5	Igfbp4	5
	Hist1h1c	5	Milr1	5
	Cenpp	5	Sdc1	5
	Cks2	5	Crip1	5
	Mxd3	5	Ighm	5
	Ccnb1	5	Ighv1-82	5
	Cdkn3	5	Cmah	5
	Dlgap5	5	Gm11342	5
	Ska3	5	Serpinb1a	5
	Pbk	5	F13a1	5
	Esco2	5	S1pr3	5
	Cdca2	5	Hk3	5
	Reep4	5	H2afy	5
	H1f0	5	Ddx4	5
	Rangap1	5	Parp8	5
	Gtse1	5	Emb	5
	Tuba1c	5	Chdh	5
	Troap	5	Mcpt8	5
	Racgap1	5	Ctsg	5
	Espl1	5	Arl11	5
	Nde1	5	Rgcc	5
	Cip2a	5	Lifr	5
	Ccnf	5	Myc	5
	Kifc5b	5	A430088P11Rik	5
	Kifc1	5	Slc4a8	5
	Sgo1	5	Bex6	5
	Ndc80	5	Filip1l	5
	Kif20a	5	Gm1604a	5
	Cdc25c	5	C030013G03Rik	5
	Lmnb1	5	Cdkn1a	5
	Ska1	5	Rab44	5
	Incenp	5	Ubash3a	5
	Kif20b	5	H2-Ob	5
	Kif11	5	Trem1	5
	Cep55	5	Trem3	5
	Arhgap19	5	Satb1	5
	Kif4	5	1810073O08Rik	5
	Kcnb2	6	Gm49980	5
	Sbspon	6	Bin1	5
	Cavin2	6	2010110K18Rik	5
	Stat1	6	Ap3s1	5
	Plcl1	6	Pdgfrb	5
	Gm973	6	Csf1r	5
	St8sia4	6	Smad7	5
	Hmcn1	6	Gstp3	5
	Dnm3	6	Ms4a3	5
	Ifi206	6	Stx3	5
	Ifi204	6	Dntt	5
	Plxdc2	6	Cacna1f	5
	Nckap1	6	Gm14636	5
	Smtnl1	6	F630028O10Rik	5
	Insm1	6	Gpr174	5
	Tgm2	6	Kcnb2	6
	Matn4	6	Sbspon	6
	Rbpjl	6	Cavin2	6
	Wfdc2	6	Stat1	6
	Zfp334	6	Plcl1	6
	Zbp1	6	Dnm3	6
	Tm4sf1	6	Ifi204	6
	Pdgfc	6	Nckap1	6
	Mab21l2	6	Smtnl1	6
	Ugt8a	6	Meis2	6
	Gbp5	6	Gm14207	6
	Gbp2	6	Tgm2	6
	Ifi44	6	Matn4	6
	Chd7	6	Rbpjl	6
	Gem	6	Wfdc2	6
	Runx1t1	6	Zfp334	6
	Ctnnal1	6	Zbp1	6
	Mllt3	6	Tm4sf1	6
	Hacd4	6	Pdgfc	6
	Isg15	6	Mab21l2	6
	Nsd2	6	Spag17	6
	Arhgap24	6	Ptgfrn	6
	Gbp4	6	Gbp5	6
	Gfi1	6	Gbp2	6
	Gm10419	6	Ifi44	6
	Oasl2	6	Chd7	6
	Oasl1	6	Gem	6
	Oas3	6	Runx1t1	6
	Gimap4	6	Ctnnal1	6
	Herc6	6	Isg15	6
	Mmrn1	6	Nsd2	6
	Tnip3	6	Sel1l3	6
	Cyp26b1	6	Gbp9	6
	Gkn3	6	Gbp4	6
	Lmcd1	6	Gbp6	6
	Usp18	6	Gm10419	6
	Vwf	6	Oasl2	6
	Klrb1c	6	Oasl1	6
	Clec1a	6	Oas3	6
	Art4	6	Thsd7a	6
	Pde3a	6	Gimap4	6
	Lmo1	6	Herc6	6
	Gm19950	6	Mmrn1	6
	Nupr1	6	Ndnf	6
	Sult1a1	6	Cyp26b1	6
	Irf7	6	Gkn3	6
	H19	6	Lmcd1	6
	Cdkn1c	6	Vwf	6
	Sfrp1	6	Klrb1c	6
	Sorbs2	6	Clec1a	6
	Palld	6	Art4	6
	Mt2	6	Synm	6
	Mt1	6	Gm19950	6
	Fez1	6	Nupr1	6
	Nrg4	6	Sult1a1	6
	Neo1	6	Irf7	6
	Plscr2	6	Cdkn1c	6
	Atp1b3	6	Sorbs2	6
	Traip	6	Palld	6
	Tmem158	6	Lpl	6
	Eya4	6	Mt2	6
	Marcks	6	Mt1	6
	Igf1	6	Fez1	6
	Slc17a8	6	Nrg4	6
	Ntn4	6	Neo1	6
	Socs2	6	Plscr2	6
	Hmga2	6	Chst2	6
	Selenom	6	Atp1b3	6
	Grb10	6	Tmem158	6
	Irgm1	6	Eya4	6
	Irf1	6	Marcks	6
	Igtp	6	Gm16104	6
	Slfn5	6	Igf1	6
	Slfn2	6	Slc17a8	6
	Ccl4	6	Ntn4	6
	Hoxb9	6	Socs2	6
	Hoxb8	6	5330439M10Rik	6
	Hoxb5	6	Hmga2	6
	Ramp2	6	Selenom	6
	Itgb3	6	Irgm1	6
	Trim47	6	Ifi47	6
	Mycn	6	Irf1	6
	Rsad2	6	Igtp	6
	Nfkbia	6	Myh10	6
	Meg3	6	Alox12	6
	Rian	6	Slfn5	6
	Net1	6	Slfn2	6
	Inhba	6	Gm53	6
	Plk2	6	Hoxb9	6
	Zfp503	6	Hoxb8	6
	Clu	6	Hoxb5	6
	Shisa9	6	Ramp2	6
	Cldn5	6	Itgb3	6
	Rtp4	6	Trim47	6
	Parp14	6	Mycn	6
	Tmem45a2	6	Id2	6
	Ncam2	6	Rsad2	6
	Jam2	6	Net1	6
	Itsn1	6	Inhba	6
	H2-Aa	6	Map1b	6
	H2-Eb1	6	Plk2	6
	Lst1	6	Clu	6
	Ltb	6	Gpr183	6
	Pla2g7	6	Shisa9	6
	Xdh	6	Cldn5	6
	Gm35551	6	Igf2bp2	6
	Ppic	6	Rtp4	6
	Gm4951	6	Parp14	6
	F830016B08Rik	6	Ncam2	6
	Iigp1	6	Jam2	6
	Setbp1	6	Itsn1	6
	Aldh1a1	6	H2-Aa	6
	Gda	6	H2-Eb1	6
	Ifit3	6	Rcan2	6
	Ifit3b	6	Xdh	6
	Ifit1	6	Gm4951	6
	Myof	6	F830016B08Rik	6
	Nkx2-3	6	Iigp1	6
	Mirt1	6	Aldh1a1	6
	Bex2	6	Gda	6
	Bex1	6	Ifit1bl1	6
	Gm20342	7	Ifit1	6
	Otos	7	Lancl3	6
	Bok	7	Bex2	6
	Mapkapk2	7	Bex1	6
	Nav1	7	Nrk	6
	1700025G04Rik	7	Gm37233	7
	Sell	7	Gm973	7
	Selp	7	Otos	7
	Pcp4l1	7	St8sia4	7
	Fcer1g	7	Bcl2	7
	Cd244a	7	Mapkapk2	7
	Cd48	7	1700025G04Rik	7
	Cd34	7	Selp	7
	Egfl7	7	Pcp4l1	7
	Ass1	7	Plxdc2	7
	Hnf4a	7	Egfl7	7
	Bcas1	7	Ass1	7
	Fabp5	7	Bcas1	7
	Cpa3	7	Car3	7
	Cd53	7	Ssr2	7
	S1pr1	7	Cd53	7
	Adgrl2	7	4930519L02Rik	7
	Tmem215	7	Adgrl2	7
	Marcksl1	7	Mllt3	7
	Cd52	7	Hacd4	7
	Stmn1	7	Marcksl1	7
	Runx3	7	Gfi1	7
	Cdk6	7	Wdr66	7
	Evc2	7	Rfc2	7
	Arap2	7	Myl10	7
	Plac8	7	Col1a2	7
	Mlec	7	Rpa3	7
	Auts2	7	Tnip3	7
	Lat2	7	Slc6a13	7
	Gimap7	7	Ptgir	7
	Tmsb10	7	Bcl3	7
	Slc6a13	7	Hcst	7
	Clec4e	7	Ffar2	7
	Gm44067	7	Hbb-bt	7
	BC035044	7	Lmo1	7
	Cox6b2	7	Sox6	7
	Bcl3	7	Ccdc189	7
	Tyrobp	7	Pycard	7
	Ffar2	7	Ifitm1	7
	Nkg7	7	Col4a2	7
	Nav2	7	Ssbp4	7
	Apba2	7	Tpm4	7
	Tjp1	7	Maf	7
	Slco3a1	7	Pkm	7
	Tm6sf1	7	Paqr5	7
	Hbb-bt	7	Traip	7
	Sox6	7	Smarcc1	7
	Itgal	7	Prtn3	7
	Pycard	7	Gm17745	7
	Ifitm1	7	Gm15663	7
	Col4a2	7	Csrp2	7
	Ssbp4	7	Grb10	7
	Sin3b	7	Ltc4s	7
	Adgrg3	7	Clec10a	7
	Maf	7	Ccl4	7
	Pkm	7	Stxbp4	7
	Paqr5	7	Smim6	7
	Tent5a	7	Socs3	7
	Trf	7	Nfkbia	7
	Sgk1	7	Chga	7
	Prtn3	7	Serpina3g	7
	Rassf9	7	Vrk1	7
	Csrp2	7	Tgfbi	7
	Tespa1	7	Golm1	7
	Btnl9	7	Fbp1	7
	Ltc4s	7	Bora	7
	Cenpv	7	Oxct1	7
	Clec10a	7	Basp1	7
	Slc16a11	7	Ly6a	7
	Spns3	7	Tspo	7
	Lgals9	7	I730030J21Rik	7
	Fam117a	7	Trap1	7
	Igfbp4	7	Cebpd	7
	Milr1	7	Pim1	7
	Smim6	7	C4b	7
	Socs3	7	Lst1	7
	Chga	7	Ltb	7
	Ifi27	7	Cenpq	7
	Serpina3g	7	Pla2g7	7
	Vrk1	7	Slc29a1	7
	Crip1	7	Gm35551	7
	Serpinb1a	7	Rbbp8	7
	Dtnbp1	7	Ppic	7
	H2afy	7	Ctsw	7
	Tgfbi	7	Ms4a6c	7
	Golm1	7	Gm35438.1	7
	Fbp1	7	Vldlr	7
	Aopep	7	Pgam1	7
	Arhgef28	7	Nkx2-3	7
	Parp8	7	Mirt1	7
	Slc7a8	7	Pim2	7
	Arl11	7	Gria3	7
	Dach1	7	Rps6ka3	7
	Basp1	7	Il1rl1	8
	Myc	7	Cd55	8
	Ly6a	7	Pbx1	8
	C730034F03Rik	7	Fcer1g	8
	I730030J21Rik	7	Slamf1	8
	Trap1	7	Fcer1a	8
	Cebpd	7	Ackr1	8
	Bex6	7	Olfr417	8
	Muc13	7	Gfi1b	8
	Slc22a3	7	Zeb2	8
	Pim1	7	Cpa3	8
	Tff2	7	Gm43570	8
	Ubash3a	7	Tent5c	8
	H2-Ob	7	Clca3a1	8
	Slc29a1	7	Tmod1	8
	Emilin2	7	Hemgn	8
	Lhcgr	7	Abcb4	8
	Gm49980	7	1700016F12Rik	8
	Bin1	7	Tgfbr3	8
	Spata24	7	Ache	8
	Pdgfrb	7	Podxl	8
	Mc5r	7	Aqp1	8
	Ctsw	7	Gp9	8
	Ms4a6c	7	Gata2	8
	Stx3	7	Tuba8	8
	Gm35438.1	7	Clec4d	8
	Vldlr	7	Cdc42ep5	8
	Pgam1	7	Apoc1	8
	Pim2	7	Apoe	8
	Gm14636	7	Tgfb1	8
	Gria3	7	Siglecf	8
	Rps6ka3	7	Lim2	8
	Il1r1	8	Csrp3	8
	Il18r1	8	Homer2	8
	Aox4	8	Itgal	8
	Icos	8	F10	8
	Cxcr2	8	Sh2d4a	8
	Bcl2	8	Klf1	8
	Fcgr3	8	Ces2g	8
	Camk1d	8	Zfpm1	8
	Card9	8	Endod1	8
	Lcn2	8	Icam4	8
	AA467197	8	Epor	8
	Atp8b4	8	Nrgn	8
	Cst7	8	Hmbs	8
	Tox2	8	Nxpe2	8
	Mgst2	8	Tent5a	8
	Il12a	8	Gm19385	8
	Gria2	8	Col18a1	8
	Ctss	8	Timp3	8
	Cnn3	8	Gm15915	8
	Padi2	8	Plxnc1	8
	Dhrs3	8	Tspan8	8
	1700003C15Rik	8	Rap1b	8
	Sema3d	8	Plek	8
	Igfbp7	8	Unc119	8
	Anxa3	8	Lgals9	8
	Ncf1	8	Dusp3	8
	Rasa4	8	Itga2b	8
	Flt3	8	Smim5	8
	Trbc1	8	Mfsd2b	8
	Gprin3	8	Rhoj	8
	Clec2i	8	Epdr1	8
	Cd69	8	Gmpr	8
	Clec12a	8	Gadd45g	8
	Klrd1	8	F2r	8
	Emp1	8	F2rl2	8
	Pglyrp1	8	Dnah12	8
	Atp1a3	8	Slc7a8	8
	Pou2f2	8	Dach1	8
	Dmkn	8	Ly6e	8
	Cebpa	8	Csf2rb2	8
	Cd33	8	Csf2rb	8
	Calr	8	Gp5	8
	Hp	8	Muc13	8
	Irf8	8	Cd200r3	8
	Il10ra	8	Pde10a	8
	Arpp21	8	Slc22a3	8
	Ccr9	8	Ddah2	8
	Ccr2	8	Rhag	8
	Gm33332	8	Treml1	8
	Gm26740	8	Emilin2	8
	Prss57	8	Rab27b	8
	Elane	8	Slc14a1	8
	Tbxa2r	8	Pdcd4	8
	Ckap4	8	Gata1	8
	B4galnt1	8	Hmgb3	8
	9930111J21Rik2	8	Sgo2a	9
	Ccl9	8	Hjurp	9
	Ccl3	8	Aspm	9
	Wfdc17	8	Nuf2	9
	Wfdc18	8	Nsl1	9
	Mpo	8	Nek2	9
	Sdc1	8	Mastl	9
	Ighm	8	Spc25	9
	Ighv1-34	8	Kif18a	9
	Gm19331	8	Arhgap11a	9
	Cmah	8	Knl1	9
	Gm11342	8	Nusap1	9
	F13a1	8	Ncaph	9
	Ly86	8	Bub1	9
	S1pr3	8	Morrbid	9
	Hk3	8	Ckap2l	9
	Ddx4	8	Cdc25b	9
	Emb	8	Fam83d	9
	Chdh	8	Ube2c	9
	Mcpt8	8	Aurka	9
	Ctsg	8	Ect2	9
	Lifr	8	Ccna2	9
	A430088P11Rik	8	Plk4	9
	Slc4a8	8	Trim59	9
	Trat1	8	Iqgap3	9
	Filip1l	8	Psrc1	9
	Gm1604a	8	Lef1	9
	C030013G03Rik	8	Depdc1a	9
	Cdkn1a	8	Melk	9
	Rab44	8	Smc2	9
	Trem1	8	Ncapg	9
	Satb1	8	Ccdc18	9
	1810073O08Rik	8	Mad2l1	9
	Ap3s1	8	Fancd2	9
	Csf1r	8	Foxm1	9
	Smad7	8	Prc1	9
	Ms4a3	8	Arl6ip1	9
	Mpeg1	8	Plk1	9
	Dntt	8	Bub3	9
	F630028O10Rik	8	Shcbp1	9
	Tlr13	8	Ckap2	9
	Il1rl1	9	Neil3	9
	Cd55	9	Gm42047	9
	Slc45a3	9	Anln	9
	Pbx1	9	H2afx	9
	Slamf1	9	Kif23	9
	Fcer1a	9	Pif1	9
	Ackr1	9	Ttk	9
	Olfr417	9	Kif15	9
	Gfi1b	9	Fbxo5	9
	Zeb2	9	Rtkn2	9
	Gm43570	9	Cdk1	9
	Tent5c	9	Fzr1	9
	Clca3a1	9	Gas2l3	9
	Tmod1	9	Spdl1	9
	Cited4	9	Aurkb	9
	Atpif1	9	Haspin	9
	Gm17590	9	Spag5	9
	Abcb4	9	Prr11	9
	1700016F12Rik	9	Top2a	9
	Tgfbr3	9	Kif18b	9
	Ache	9	Kpna2	9
	Tspan33	9	Jpt1	9
	Podxl	9	G2e3	9
	Aqp1	9	Mis18bp1	9
	Gp9	9	Efcab11	9
	Gata2	9	Cenpp	9
	Tuba8	9	Ccnb1	9
	Clec4d	9	Cdkn3	9
	Cdc42ep5	9	Ska3	9
	Apoc1	9	Pbk	9
	Apoe	9	Esco2	9
	Tgfb1	9	Cdca2	9
	Siglecf	9	Reep4	9
	Lim2	9	Gtse1	9
	Csrp3	9	Tuba1c	9
	Sh2d4a	9	Troap	9
	Klf1	9	Espl1	9
	Ccl17	9	Ccnf	9
	Ces2g	9	Kifc5b	9
	Zfpm1	9	Sgo1	9
	Endod1	9	Cdc25c	9
	Icam4	9	Incenp	9
	Epor	9	Kif20b	9
	Nrgn	9	Kif11	9
	Hmbs	9	Arhgap19	9
	Nxpe2	9	Nucks1	10
	Cx3cr1	9	Kif14	10
	Col18a1	9	Cenpf	10
	Timp3	9	Gm38037	10
	Gm15915	9	Sapcd2	10
	Plxnc1	9	Ckap5	10
	Tspan8	9	Ccdc34	10
	Rap1b	9	Bub1b	10
	1700006J14Rik	9	Knstrn	10
	Plek	9	Tpx2	10
	Rcvrn	9	Cks1b	10
	Unc119	9	Gpsm2	10
	Ccl2	9	Cenpe	10
	Dusp3	9	H2afz	10
	Itga2b	9	Arhgef39	10
	Smim5	9	Kif2c	10
	Mfsd2b	9	Cdc20	10
	Rhoj	9	Cdca8	10
	Tnfaip2	9	Cenpa	10
	Epdr1	9	Tacc3	10
	Gmpr	9	Spp1	10
	Gadd45g	9	Hmgb1	10
	F2r	9	H1fx	10
	F2rl2	9	Cdca3	10
	Dnah12	9	Ptms	10
	Ly6e	9	Ncapd2	10
	Csf2rb2	9	Lockd	10
	Csf2rb	9	Hist4h4	10
	Gp5	9	Ube2s	10
	Kalrn	9	Cep89	10
	Pde10a	9	Kif22	10
	Ddah2	9	Mki67	10
	Rhag	9	Hmgb2	10
	Treml1	9	Ddx39	10
	Tspo2	9	Rnf26	10
	Rab27b	9	Ccnb2	10
	Slc14a1	9	Mns1	10
	Ms4a2	9	Dazap1	10
	Pdcd4	9	Gadd45b	10
	Gata1	9	Parpbp	10
	Hmgb3	9	Hmmr	10
	Bex4	9	Hist3h2ba	10
	Iqgap3	10	Pimreg	10
	Hist2h2ac	10	Birc5	10
	Hist2h2aa1	10	Ifi27l2a	10
	Gm20628	10	Hist1h4i	10
	Hist2h3b	10	Hist1h2bc	10
	Hist2h2bb	10	Hist1h1c	10
	Ankle1	10	Cks2	10
	Hist1h2ai	10	Dlgap5	10
	Hist1h2bm	10	Rad21	10
	Hist1h4j	10	H1f0	10
	Hist1h2ak	10	Rangap1	10
	Hist1h2bn	10	Racgap1	10
	Hist1h1b	10	Nde1	10
	Hist1h3i	10	Cip2a	10
	Hist1h2an	10	Kifc1	10
	Hist1h2bp	10	Kif20a	10
	Hist1h4n	10	Lmnb1	10
	Hist1h2ap	10	Ska1	10
	Hist1h2br	10	Cep55	10
	Hist1h2bj	10	Rgn	10
	Hist1h4h	10	Kif4	10
	Hist1h2af	10	Hmgn5	10
	Hist1h3g	10	Hist2h2ac	11
	Hist1h2bh	10	Hist2h2aa1	11
	Hist1h3f	10	Gm20628	11
	Hist1h1d	10	Hist2h3b	11
	Hist1h3e	10	Hist2h2bb	11
	Hist1h2ae	10	Ankle1	11
	Hist1h2bg	10	Hist1h2ai	11
	Hist1h2bf	10	Hist1h2bm	11
	Hist1h2ad	10	Hist1h4j	11
	Hist1h3d	10	Hist1h2ak	11
	Hist1h4d	10	Hist1h2bn	11
	Hist1h2be	10	Hist1h1b	11
	Hist1h1e	10	Hist1h3i	11
	Hist1h2ac	10	Hist1h2an	11
	Hist1h4c	10	Hist1h2bp	11
	Hist1h3c	10	Hist1h4n	11
	Hist1h2bb	10	Hist1h2ap	11
	Hist1h2ab	10	Hist1h2br	11
	Hist1h3b	10	Hist1h2bj	11
	Hist1h4a	10	Hist1h4h	11
	Hist1h3a	10	Hist1h2af	11
	Hist1h1a	10	Hist1h3g	11
	Btg2	11	Hist1h2bh	11
	Rgs2	11	Hist1h3f	11
	Rgs1	11	Hist1h1d	11
	Nr4a2	11	Hist1h3e	11
	Dusp2	11	Hist1h2ae	11
	Klf4	11	Hist1h2bg	11
	Jun	11	Hist1h2bf	11
	Fosl2	11	Hist1h2ad	11
	Gm26802	11	Hist1h3d	11
	Fosb	11	Hist1h4d	11
	Zfp36	11	Hist1h2be	11
	Ppp1r15a	11	Hist1h1e	11
	Jund	11	Hist1h2ac	11
	Klf2	11	Hist1h4c	11
	Junb	11	Hist1h3c	11
	Fos	11	Hist1h2bb	11
	Klf6	11	Hist1h2ab	11
	Nr4a1	11	Hist1h3b	11
	Hes1	11	Hist1h4a	11
	Nfkbiz	11	Hist1h3a	11
	Dusp1	11	Hist1h1a	11
	Sik1	11	Mxd3	11
	Ier3	11	Gm29677	11
	Egr1	11	Btg2	12
	Nap1l3	11	Rgs2	12
			Rgs1	12
			Nr4a2	12
			Dusp2	12
			Cebpb	12
			1200007C13Rik	12
			Jun	12
			Fosl2	12
			Fosb	12
			Zfp36	12
			Ppp1r15a	12
			Jund	12
			Klf2	12
			Junb	12
			Fos	12
			Klf6	12
			Trib1	12
			Nr4a1	12
			Hes1	12
			Nfkbiz	12
			Dusp1	12
			Sik1	12
			Ier3	12
			Egr1	12

## Sheet: Supp Table 6
Supplemental Table 6
Overlapping Genes from Module SW3 and SK2
	Condition
Gene	WT Only	Overlap	KO Only
	Arhgap24	Aldh1a1	5330439M10Rik
	Ccl4	Art4	Alox12
	Gfi1	Atp1b3	Chst2
	Gm35551	Bex1	Gbp6
	Gm973	Bex2	Gbp9
	Grb10	Cavin2	Gm14207
	H19	Cdkn1c	Gm16104
	Hacd4	Chd7	Gm53
	Hmcn1	Cldn5	Gpr183
	Ifi206	Clec1a	Id2
	Ifit3	Clu	Ifi47
	Ifit3b	Ctnnal1	Ifit1bl1
	Insm1	Cyp26b1	Igf2bp2
	Lmo1	Dnm3	Lancl3
	Lst1	Eya4	Lpl
	Ltb	F830016B08Rik	Map1b
	Meg3	Fez1	Meis2
	Mirt1	Gbp2	Myh10
	Mllt3	Gbp4	Ndnf
	Myof	Gbp5	Nrk
	Nfkbia	Gda	Ptgfrn
	Nkx2-3	Gem	Rcan2
	Pde3a	Gimap4	Sel1l3
	Pla2g7	Gkn3	Spag17
	Plxdc2	Gm10419	Synm
	Ppic	Gm19950	Thsd7a
	Rian	Gm4951
	Setbp1	H2-Aa
	Sfrp1	H2-Eb1
	St8sia4	Herc6
	Tmem45a2	Hmga2
	Tnip3	Hoxb5
	Traip	Hoxb8
	Ugt8a	Hoxb9
	Usp18	Ifi204
	Zfp503	Ifi44
		Ifit1
		Igf1
		Igtp
		Iigp1
		Inhba
		Irf1
		Irf7
		Irgm1
		Isg15
		Itgb3
		Itsn1
		Jam2
		Kcnb2
		Klrb1c
		Lmcd1
		Mab21l2
		Marcks
		Matn4
		Mmrn1
		Mt1
		Mt2
		Mycn
		Ncam2
		Nckap1
		Neo1
		Net1
		Nrg4
		Nsd2
		Ntn4
		Nupr1
		Oas3
		Oasl1
		Oasl2
		Palld
		Parp14
		Pdgfc
		Plcl1
		Plk2
		Plscr2
		Ramp2
		Rbpjl
		Rsad2
		Rtp4
		Runx1t1
		Sbspon
		Selenom
		Shisa9
		Slc17a8
		Slfn2
		Slfn5
		Smtnl1
		Socs2
		Sorbs2
		Stat1
		Sult1a1
		Tgm2
		Tm4sf1
		Tmem158
		Trim47
		Vwf
		Wfdc2
		Xdh
		Zbp1
		Zfp334

## Sheet: Supp Table 7
Supplemental Table 7
Cell Cycle Signatures used to classify phase as detailed in Figure 4
	Phase
Gene	G0	G0.1	G1.S	S	G2.M	M	M.G1
	Ccnd3	Abcc3	Acd	Abcc5	Anln	Ahi1	Agfg1
	Smarca2	Acad11	Acyp1	Abhd10	Ap3d1	Akirin2	Agpat3
	Foxo3	Acss2	Adamts1	Ankrd18a	Arhgap19	Ankrd40	Akap13
	Ezh1	Adam19	Ankrd10	Asf1b	Arl4a	Anln	Amd1
	Prdm5	Ang3	Apex2	Atad2	Armc1	Anp32b	Anp32e
	Ptov1	Aox3	Arglu1	Bbs2	Asxl1	Anp32e	Antxr1
	Zfp30	Appbp2	Atad2	Bivm	Atl2	Arhgap19	Bag3
	Zbtb20	Araf	Bard1	Blm	Aurkb	Arl6Ip1	Btbd3
	Phf1	Arhgap6	Brd7	Bmi1	Bclaf1	Asxl1	Cbx3
	Ctdsp1	Bbs9	C1orf63	Brca1	Bora	Atf7Ip	Cdc42
	Thra	C1S	C7orf41	Brip1	Brd8	Aurka	Cdk7
	Tef	C3	C14orf142	C5orf42	Bub3	Birc2	Cdkn3
	Dicer1	Capn6	Capn7	C11orf82	C2orf69	Birc5	Cep70
	Bcas3	Casp4	Casp2	Cald1	C14orf80	Bub1	Cnih4
	Ddx3y	Ccdc141	Casp8ap2	Calm2	Casp3	Cadm1	Ctr9
	Gabarapl1	Ccl2	Ccne1	Casp2	Cbx5	Ccdc88a	Cwc15
	Gltscr2	Ccl7	Ccne2	Ccdc14	Ccdc107	Ccdc90b	Dcp1a
	Itm2a	Ccl9	Cdc6	Ccdc84	Ccna2	Ccna2	Dctn6
	Il18	Ccng2	Cdc25a	Ccdc150	Ccnf	Ccnb2	Dexi
	Pdk1	Chn2	Cdca7	Cdc7	Cdc16	Cdc20	Dkc1
	Zyx	Cp	Cdca7L	Cdc45	Cdc25c	Cdc25b	Dnajb6
	Ephx1	Cpeb3	Cep57	Cdca5	Cdca2	Cdc27	Dsp
	Clstn1	Cpeb4	Chaf1a	Cdkn2aip	Cdca3	Cdc42ep1	Dynll1
	Gstk1	Creb3l2	Chaf1b	Cenpm	Cdca8	Cdca3	Eif4e
	Ddt	Ctso	Clspn	Cenpq	Cdk1	Cenpa	Elp3
	Ivd	Cxcl1	Crebzf	Cers6	Cdkn1b	Cenpe	Fam60a
	Fhl1	Cyp2f2	Ctsd	Chml	Cdkn2c	Cenpf	Fam189b
	Ndrg2	Dcn	Dis3	Coq9	Cdr2	Cep55	Fopnl
	Grina	Ddit4	Dnajc3	Cpne8	Cenpl	Cflar	Foxk2
	Pik3r1	Ddx58	Donson	Crebzf	Cep350	Cit	Fxr1
	Fyn	Depdc6	Dscc1	Crls1	Cfd	Ckap2	G3bp1
	Chkb	Emilin1	Dtl	Dcaf16	Cflar	Ckap5	Gata2
	Pink1	Eno2	E2f1	Depdc7	Chek2	Cks1b	Gnb1
	Ulk2	Erbb2Ip	Eif2a	Dhfr	Ckap2	Cks2	Grpel1
	Dnajb9	Ercc6	Esd	Dna2	Ckap2l	Cnot10	Gspt1
	Pfdn5	Fam13c	Fam105b	Dnajb4	Cyth2	Cntrob	Gtf3c4
	Ctsf	Fas	Fam122a	Donson	Dcaf7	Ctcf	Hif1A
	Crim1	Fbxo27	Flad1	Dscc1	Dhx8	Ctnna1	Hmg20b
	Sepp1	Fbxo3	Gins2	Dync1li2	Dnajb1	Ctnnd1	Hmgcr
	Gabbr1	Flad1	Gins3	E2f8	Entpd5	Depdc1	Hsd17b11
	Grb10	Fmo1	Gmnn	Eif4Ebp2	Espl1	Depdc1b	Hspa8
	Bbs2	Fn1	Hells	Enosf1	Fadd	Diaph3	Ilf2
	Rps14	Fosl2	Hoxb4	Esco2	Fam83D	Dlgap5	Jmjd1c
	Igf2r	Frg1	Hras	Exo1	Fan1	Dnaja1	Kdm5b
	Selenbp1	Gbp2	Hsf2	Ezh2	Fancd2	Dnajb1	Kiaa0586
	Rnf167	Ghr	Insr	Fam178a	G2e3	Dr1	Kif5b
	Map1lc3a	Gmppa	Ints8	Fanca	Gabpb1	Dzip3	Kpnb1
		Hadh	Ivns1abp	Fanci	Gas1	E2f5	Kras
		Heatr6	Kiaa1147	Fen1	Gas2l3	Ect2	Larp1
		Hist1h1c	Kiaa1586	Gclm	H2afx	Fam64a	Larp7
		Hist1h2bc	Lnpep	Golga8a	Haus8	Foxm1	Lrif1
		Hist2h2aa1	Luc7l3	Golga8b	Hint3	Fyn	Lyar
		Hist2h2aa2	Mcm2	H1f0	Hipk2	G2e3	Morf4l2
		Hist2h2ac	Mcm4	Hells	Hjurp	Gadd45a	Mrpl19
		Hist2h2be	Mcm5	Hist1h2ac	Hmgb2	Gas2l3	Mrps2
		Hist2h3c1	Mcm6	Hist1h4c	Hn1	Got1	Mrps18b
		Hist2h3c2-ps	Mdm1	Ints7	Hp1bp3	Grk6	Msl1
		Hist3h2a	Med31	Kat2a	Hrsp12	Gtse1	Mtpn
		Hp	Mri1	Kat2b	Ifnar1	Hcfc1	Ncoa3
		Ick	Msh2	Kdelc1	Iqgap3	Hmg20b	Nfia
		Ifi205	Nasp	Kiaa1598	Katna1	Hmgb3	Nfic
		Ifnar2	Neat1	Lmo4	Kctd9	Hmmr	Nucks1
		Igfbp4	Nktr	Lyrm7	Kdm4a	Hn1	Nufip2
		Ighmbp2	Npat	Man1a2	Kiaa1524	Hp1bp3	Nup37
		Ikbip	Nup43	Map3k2	Kif5b	Hps4	Odf2
		Il33	Orc1	Mastl	Kif11	Hs2st1	Opn3
		Il6	Osbpl6	Mbd4	Kif20b	Hspa8	Pak1Ip1
		Insig2	Pank2	Mcm8	Kif22	Hspa13	Pbk
		Itgb6	Pcdh7	Mlf1Ip	Kif23	Inadl	Pcf11
		Itgb8	Pcna	Mycbp2	Kifc1	Kif2c	Plin3
		Itpa	Plcxd1	Nab1	Klf6	Kif5b	Ppp2Ca
		Itpr2	Pms1	Neat1	Kpna2	Kif14	Ppp2R2a
		Jhdm1D	Pnn	Nfe2l2	Lbr	Kif20b	Ppp6r3
		Kdm5b	Pold3	Nrd1	Lix1l	Klf9	Prc1
		Kdm6b	Rab23	Nsun3	Lmnb1	Lbr	Psen1
		Klhl24	Recql4	Nt5dc1	Mad2l1	Lmna	Ptms
		Lbp	Rmi2	Nup160	Malat1	Mcm4	Pttg1
		Lcn2	Rnf113a	Ogt	Melk	Mdc1	Rad21
		Lcn8	Rnpc3	Orc3	Mgat2	Mis18bp1	Ran
		Lcorl	Sec62	Osgin2	Mid1	Mki67	Rheb
		Lenep	Skp2	Phip	Mis18bp1	Mllt4	Rpl13a
		Lyrm5	Slbp	Phtf1	Mnd1	Mzt1	Slc39a10
		Lyz1	Slc25a36	Phtf2	Ncapd3	Ncapd2	Snupn
		Mfsd8	Snhg10	Pkmyt1	Ncaph	Ncoa5	Srsf3
		Mgp	Srsf7	Pola1	Ncoa5	Nek2	Stag1
		Mmp9	Ssr3	Prim1	Ndc80	Nuf2	Syncrip
		Ms4a4d	Taf15	Ptar1	Neil3	Nup35	Taf9
		Mxd4	Tipin	Rad18	Nfic	Nup98	Tcerg1
		Nfe2l2	Topbp1	Rad51	Nipbl	Nusap1	Tle3
		Ociad1	Tra2a	Rad51ap1	Nmb	Odf2	Tmem138
		Ogn	Ttc14	Rbbp8	Nr3c1	Oraov1	Tob2
		Osmr	Ubr7	Reep1	Nucks1	Pbk	Top1
		Pan3	Uhrf1	Rfc2	Numa1	Pcf11	Troap
		Paqr8	Ung	Rhobtb3	Nusap1	Plk1	Tsc22d1
		Pcdh10	Usp53	Rmi1	Pif1	Poc1a	Tulp4
		Pcdha1	Vps72	Rpa2	Pknox1	Pom121	Ube2d3
		Pcdha10	Wdr76	Rrm1	Polq	Ppp1r10	Vangl1
		Pcdha11	Zmynd19	Rrm2	Ppp1r2	Prpsap1	Vcl
		Pcdha12	Znf367	Rsrc2	Psmd11	Prr11	Wipf2
		Pcdha2	Zranb2	Sap30bp	Psrc1	Psmg3	Wwc1
		Pcdha3		Slc38a2	Rangap1	Ptp4a1	Yy1
		Pcdha4		Sp1	Rccd1	Ptpn9	Zbtb7a
		Pcdha5		Srsf5	Rdh11	Pwp1	Zcchc10
		Pcdha6		Svip	Rnf141	Qrich1	Znf24
		Pcdha7		Top2a	Sap30	Rad51c	Znf281
		Pcdha8		Ttc31	Ska3	Rangap1	Znf593
		Pcdha9		Ttll7	Smc4	Rbm8a
		Pcdhac1		Tyms	Stat1	Rcan1
		Pcdhac2		Ube2t	Stil	Rere
		Pdcd4		Ubl3	Stk17b	Rnf126
		Pdgfrb		Usp1	Suclg2	Rnf141
		Pdzk1Ip1		Zbed5	Tfap2a	Rnps1
		Pik3Ip1		Zwint	Timp1	Rrp1
		Pik3r3			Tmem99	Sephs1
		Plin4			Tmpo	Setd8
		Plscr2			Tnpo2	Sfpq
		Plxna2			Top2a	Sgol2
		Ppip5k1			Traip	Shcbp1
		Ppp1r9a			Trim59	Smarcb1
		Ppp3r1			Trmt2a	Smarcd1
		Ptgfr			Ttf2	Spag5
		Rgs3			Tuba1a	Sptbn1
		Rhoj			Tubb	Srf
		Rik			Tubb2a	Srsf3
		Rin2			Tubb4b	Ss18
		Rprd2			Tubd1	Suv420h1
		Rtp4			Uaca	Tacc3
		Saa3			Ube2c	Thrap3
		Scn2a1			Vps25	Tle3
		Selenbp1			Vta1	Tmem138
		Serpinb1a			Wsb1	Tnpo1
		Serpinb9			Znf587	Tomm34
		Sfi1			Znhit2	Tpx2
		Slc1a3				Trip13
		Slc31a2				Tsg101
		Slc7a11				Tsn
		Sphk1				Ttk
		Stat3				Tubb4b
		Stat5a				Txndc9
		Stom				Txnrd1
		Stoml1				Ube2d3
		Tcf25				Usp13
		Tcp11L2				Usp16
		Tdo2				Vangl1
		Tef				Wibg
		Ticam1				Wsb1
		Tlk1				Ywhah
		Tlr2				Zc3hc1
		Tmem195				Zfx
		Tmem53				Zmym1
		Tmigd1				Znf207
		Tob1
		Trib2
		Trim2
		Trim30d
		Tsc22d1
		Tspan11
		Vcam1
		Vnn1
		Ypel2
		Zcchc24
		Zfand5
		Zfp68
		Zfp809
